# Supplementary material for: A network of stress-related genes regulates hypocotyl elongation downstream of selective auxin perception
Source: Plant Physiol. 2021 Jun 12;187(1):430–45. doi: 10.1093/plphys/kiab269 (PMC8418399; doi:10.1093/plphys/kiab269)
Supplement: kiab269_Supplementary_Data [file kiab269_supplementary_data.zip]

Archive with 2 entries (2 files):
- pp.00316.2021-s02.pdf
- pp.00316.2021-s03.xlsx
