# Supplementary material for: A network of stress-related genes regulates hypocotyl elongation downstream of selective auxin perception
Source: Plant Physiol. 2021 Jun 12;187(1):430–45. doi: 10.1093/plphys/kiab269 (PMC8418399; doi:10.1093/plphys/kiab269)
Supplement: kiab269_Supplementary_Data [file kiab269_supplementary_data.zip › pp.00316.2021-s03.xlsx]

## Sheet: Supplemental Table S2A
Supplemental Table S2. Genes differentially regulated by RN1 and 2,4-D treatments determined by RNAseq-based transcript proﬁling. A-B, List of all genes differentially regulated by RN1 (A) or 2,4-D (B) treatments compared to DMSO. C, List of all genes differentially regulated by both RN1 and 2,4-D treatments compared to DMSO. D, List of all genes regulated in an opposite manner by RN1 and 2,4-D t…
A, All genes differentially regulated by RN1 compared to DMSO
RN1 vs DMSO
AGI number	log2FC	FC	logCPM	P-value	FDR
AT2G47950.1	4.83888	28.6185	3.20727	2.98894e-193	2.58588e-189
AT3G13310.1	4.55401	23.4906	6.88488	1.43914e-281	2.49014e-277
AT2G16720.1	4.30021	19.7012	1.24891	1.10393e-75	2.72877e-72
AT5G48540.1	4.09128	17.0451	-0.942188	1.03412e-18	2.79584e-16
AT1G19020.1	3.70411	13.0331	0.81645	3.37609e-32	2.24679e-29
AT5G27420.1	3.20903	9.2473	3.44322	6.93273e-82	2.39914e-78
AT3G27880.1	3.03489	8.19583	4.04596	2.49096e-106	1.4367e-102
AT5G24110.1	2.96508	7.80868	0.435041	2.52326e-31	1.50552e-28
AT1G63840.1	2.69799	6.48896	4.60074	9.9068e-79	2.85696e-75
AT3G62990.1	2.457	5.49072	0.58003	3.99978e-28	1.87049e-25
AT2G39980.1	2.42297	5.36274	2.9213	1.69415e-65	3.2571e-62
AT1G21390.1	2.40954	5.31303	3.69721	1.58678e-63	2.74561e-60
AT4G28290.1	2.37347	5.18184	0.252947	7.17161e-20	2.13949e-17
AT2G05940.1	2.33699	5.05248	6.39753	4.1038e-68	8.876e-65
AT3G46090.1	2.2634	4.80121	0.815226	3.0252e-20	9.51729e-18
AT3G12060.1	2.23872	4.71977	0.0684968	2.4807e-18	6.40651e-16
AT2G47520.1	2.15676	4.45913	4.32911	3.21282e-59	4.63262e-56
AT3G21560.1	2.09614	4.27565	-0.379432	3.33407e-12	4.93071e-10
AT3G51910.1	2.02235	4.06244	0.756625	1.16577e-22	4.20236e-20
AT1G21550.1	1.97001	3.9177	-0.0101081	3.86665e-14	6.69047e-12
AT5G37260.1	1.96322	3.89931	5.25246	3.15368e-105	1.3642e-101
AT1G01720.1	1.94493	3.8502	3.93335	2.67033e-55	2.71793e-52
AT3G46070.1	1.90803	3.75297	-0.377079	4.03782e-11	5.2139e-09
AT1G70420.1	1.87884	3.67779	4.26865	3.87113e-34	2.91227e-31
AT2G36220.1	1.85936	3.62847	5.47609	6.0584e-46	5.51729e-43
AT1G20500.1	1.85391	3.6148	-0.553673	1.17897e-09	1.27498e-07
AT5G25930.1	1.79236	3.46381	5.04341	2.85331e-35	2.24413e-32
AT5G64720.1	1.77832	3.43027	-0.701126	3.23089e-08	2.86688e-06
AT5G62020.1	1.76889	3.40792	1.68825	1.69157e-29	9.14666e-27
AT1G15670.1	1.75049	3.36474	3.29085	6.11133e-44	5.28721e-41
AT1G13245.1	1.73711	3.33367	-0.542738	8.93644e-09	8.496e-07
AT3G56660.1	1.69636	3.24083	-1.15857	2.37233e-06	0.00016289
AT2G20670.1	1.6809	3.20627	4.25322	6.94056e-57	8.57803e-54
AT3G48720.1	1.67014	3.18245	-0.937598	1.73126e-06	0.00012277
AT1G70800.1	1.6251	3.08464	0.637881	6.63375e-15	1.2211e-12
AT4G36040.1	1.61238	3.05756	1.88528	2.6357e-27	1.20015e-24
AT3G25250.1	1.60231	3.03629	5.33967	2.24745e-26	9.25895e-24
AT2G40095.1	1.60119	3.03393	4.1159	4.79765e-27	2.12856e-24
AT3G14440.1	1.58981	3.01009	1.47201	1.21571e-15	2.41787e-13
AT3G46080.1	1.54636	2.92078	0.338647	1.53033e-11	2.10153e-09
AT2G29470.1	1.54539	2.91884	3.04033	1.72517e-38	1.42146e-35
AT5G59820.1	1.52501	2.87789	6.08104	2.01101e-28	9.66568e-26
AT1G07400.1	1.51429	2.85658	6.23443	5.0168e-56	5.78705e-53
AT1G19230.2	1.50809	2.84434	4.68367	1.92175e-58	2.55785e-55
AT1G10140.1	1.50471	2.83767	5.96901	2.39401e-63	3.76578e-60
AT5G10695.1	1.48896	2.80687	6.14103	3.35221e-32	2.24679e-29
AT3G25610.1	1.47159	2.77327	7.71792	6.07056e-56	6.56493e-53
AT1G51090.1	1.44625	2.72499	2.1058	2.43865e-23	8.97787e-21
AT5G10150.1	1.4324	2.69896	0.135435	3.32551e-09	3.34542e-07
AT4G34990.1	1.40641	2.65077	4.99681	4.67438e-48	4.49338e-45
AT5G04340.1	1.38393	2.60978	1.43042	1.94771e-12	2.98241e-10
AT1G64950.1	1.37759	2.59834	-0.455816	8.23812e-07	6.01452e-05
AT2G44080.1	1.34532	2.54087	6.75279	1.04904e-33	7.56315e-31
AT1G66830.1	1.34461	2.53961	1.3395	6.33736e-16	1.33726e-13
AT1G21320.1	1.32926	2.51274	-0.706929	1.80795e-05	0.00106768
AT2G30395.1	1.32916	2.51256	1.56824	4.02372e-17	9.53733e-15
AT2G27830.1	1.32617	2.50736	1.6464	2.42849e-17	5.83614e-15
AT2G26150.1	1.29389	2.45187	3.95286	7.0531e-27	3.051e-24
AT3G55880.2	1.29031	2.44581	0.740344	7.21659e-10	8.16136e-08
AT1G33055.1	1.28789	2.4417	-0.154255	2.4814e-06	0.000169706
AT2G23770.1	1.28358	2.43443	-0.879478	0.000101947	0.00502572
AT2G24570.1	1.26774	2.40783	3.99114	1.00801e-31	6.22915e-29
AT3G18950.1	1.25804	2.39171	2.7652	7.65882e-24	3.01183e-21
AT2G33580.1	1.25006	2.37851	4.79361	1.28799e-21	4.45723e-19
AT5G37490.1	1.23719	2.35739	0.753127	5.22482e-09	5.10763e-07
AT5G03700.1	1.22312	2.33451	2.83014	7.52031e-14	1.25119e-11
AT3G62100.1	1.22099	2.33106	4.80333	3.12721e-29	1.6397e-26
AT1G66090.1	1.22091	2.33094	4.48891	2.14399e-18	5.62084e-16
AT5G01100.1	1.1973	2.2931	3.29458	7.42825e-16	1.54857e-13
AT5G55970.1	1.19298	2.28625	1.53953	6.8703e-14	1.16546e-11
AT1G76680.2	1.18899	2.27993	4.93115	4.37487e-29	2.16281e-26
AT4G10270.1	1.18818	2.27866	0.567099	9.13546e-05	0.00454226
AT2G30400.1	1.18247	2.26965	2.64226	1.13636e-20	3.70989e-18
AT5G54470.1	1.17111	2.25185	-1.08916	0.000939753	0.0345969
AT5G40690.1	1.16173	2.23725	3.91339	1.01315e-23	3.81097e-21
AT5G15380.1	1.15953	2.23385	-0.228826	1.17532e-05	0.000718609
AT1G59590.1	1.15139	2.22129	3.95971	5.82017e-12	8.25462e-10
AT5G03000.1	1.15086	2.22046	-0.523963	5.67421e-05	0.00299332
AT3G48070.2	1.15042	2.21979	6.37222	3.88342e-32	2.4887e-29
AT1G80440.1	1.14936	2.21815	5.02257	4.67896e-20	1.42035e-17
AT5G14700.1	1.12063	2.17441	-0.211352	2.79813e-05	0.00159789
AT5G47220.1	1.1194	2.17257	4.96152	1.83582e-18	4.88695e-16
AT3G21700.3	1.09054	2.12954	2.32017	3.7503e-14	6.55469e-12
AT1G78410.1	1.08465	2.12086	1.49997	2.98636e-11	3.97484e-09
AT4G11480.1	1.08403	2.11995	0.49619	2.69119e-07	2.12629e-05
AT5G18150.1	1.08181	2.11669	2.01574	1.10939e-10	1.32385e-08
AT4G37370.1	1.07704	2.1097	6.80025	1.49572e-15	2.94096e-13
AT5G21940.1	1.05936	2.084	4.43749	1.18061e-16	2.61899e-14
AT2G29420.1	1.05717	2.08084	5.30313	3.85044e-30	2.2208e-27
AT2G01180.1	1.05651	2.07989	4.83898	8.62358e-15	1.57067e-12
AT4G34380.1	1.05379	2.07598	-0.706909	0.000797239	0.0303179
AT5G06740.1	1.0475	2.06694	0.432681	8.78502e-07	6.38686e-05
AT2G20562.1	1.04483	2.06313	2.47771	6.4813e-11	8.24603e-09
AT2G32800.1	1.03717	2.0522	2.82782	3.67841e-09	3.6579e-07
AT5G03210.1	1.03339	2.04683	2.90489	1.00039e-16	2.24802e-14
AT3G12910.1	1.03254	2.04562	0.286772	3.04764e-06	0.000205188
AT4G39670.1	1.01886	2.02632	-0.489887	0.000266624	0.0118292
AT5G59790.1	1.0173	2.02412	0.197815	8.93776e-06	0.000558303
AT4G09460.1	1.00842	2.01171	1.34953	1.19705e-09	1.28649e-07
AT1G12740.2	1.00708	2.00984	3.33641	5.14561e-17	1.20317e-14
AT3G53720.1	1.00477	2.00662	-0.381524	0.000277499	0.0121559
AT5G35580.1	0.979985	1.97245	2.58246	4.05062e-12	5.88974e-10
AT4G34230.1	0.977991	1.96972	8.50957	7.44526e-30	4.15566e-27
AT2G39350.1	0.974944	1.96557	4.22697	1.42703e-11	1.97535e-09
AT3G61028.2	0.967774	1.95582	1.34581	6.64911e-09	6.35633e-07
AT1G17860.1	0.966376	1.95393	1.52882	7.51112e-10	8.43928e-08
AT5G19810.1	0.96425	1.95105	-0.20098	0.000141133	0.00660006
AT1G67360.2	0.964091	1.95083	6.13231	1.83084e-26	7.72661e-24
AT5G04930.1	0.963468	1.94999	6.31235	1.26672e-19	3.71494e-17
AT1G32960.1	0.963289	1.94975	5.61161	9.26212e-24	3.56139e-21
AT1G70140.1	0.954696	1.93817	6.15901	3.30522e-19	9.22424e-17
AT3G48100.1	0.950246	1.9322	5.2034	1.58986e-19	4.58488e-17
AT5G16980.2	0.949713	1.93149	2.4481	2.57625e-12	3.84283e-10
AT4G03420.1	0.94551	1.92587	1.21334	2.53018e-08	2.26838e-06
AT3G02140.1	0.945471	1.92582	0.258637	3.0328e-05	0.00170933
AT1G78830.1	0.944206	1.92413	9.54757	2.53712e-20	8.12958e-18
AT2G01990.1	0.942714	1.92214	5.77612	3.42232e-29	1.74166e-26
AT5G48410.1	0.939752	1.9182	0.900625	2.7022e-06	0.000184079
AT3G15450.1	0.937571	1.9153	3.29528	5.67245e-15	1.05538e-12
AT5G47230.1	0.934735	1.91154	4.9467	3.46954e-11	4.5365e-09
AT5G13190.1	0.933254	1.90958	6.43931	2.30236e-25	9.26459e-23
AT5G61440.1	0.921368	1.89391	1.83888	2.68303e-08	2.39302e-06
AT5G05340.1	0.919799	1.89185	5.11301	3.23745e-19	9.18321e-17
AT4G31820.1	0.91588	1.88672	7.16927	3.27279e-21	1.08902e-18
AT5G62430.1	0.909621	1.87855	0.763505	3.86278e-06	0.000255106
AT1G80920.1	0.900626	1.86688	3.17571	1.30966e-14	2.31235e-12
AT3G28340.1	0.892953	1.85697	2.78515	2.75811e-11	3.69951e-09
AT2G41230.1	0.891203	1.85472	4.07764	4.25452e-12	6.13466e-10
AT3G50560.1	0.888969	1.85185	0.253701	4.28738e-05	0.00232804
AT5G48400.2	0.884847	1.84657	3.48118	1.6871e-10	1.99945e-08
AT1G16130.1	0.881787	1.84266	-0.17919	0.00055939	0.0226148
AT1G73190.1	0.877849	1.83763	0.360829	5.97109e-05	0.00310418
AT1G32100.1	0.877699	1.83744	2.78839	2.30162e-12	3.46303e-10
AT3G60900.1	0.870387	1.82815	-0.0719987	0.000337346	0.0143771
AT1G27730.1	0.869164	1.8266	5.20069	3.87104e-09	3.82746e-07
AT5G39050.1	0.867892	1.82499	6.24366	4.66577e-14	7.99325e-12
AT5G20250.4	0.858132	1.81269	3.47565	7.08653e-10	8.12042e-08
AT1G09970.2	0.857126	1.81143	7.00085	7.10211e-19	1.9506e-16
AT1G59860.1	0.854406	1.80801	5.31415	1.41703e-12	2.20891e-10
AT3G49790.1	0.85098	1.80373	1.7023	9.18098e-09	8.68079e-07
AT1G17360.1	0.84009	1.79016	6.10687	1.04915e-21	3.7048e-19
AT2G15480.1	0.835415	1.78437	1.89206	1.84637e-08	1.69035e-06
AT2G36800.1	0.835307	1.78424	0.424313	0.000128962	0.00614721
AT3G50260.1	0.827925	1.77513	0.806954	6.87343e-05	0.00351867
AT1G78820.1	0.822064	1.76793	3.47404	1.58156e-11	2.15478e-09
AT3G04530.1	0.819433	1.76471	5.47478	1.91824e-16	4.20144e-14
AT5G63790.1	0.812611	1.75639	4.86615	3.23992e-16	7.00754e-14
AT3G54530.1	0.812415	1.75615	0.206437	0.000419528	0.0174917
AT4G22360.1	0.806135	1.74852	5.21271	7.09168e-18	1.77837e-15
AT2G46330.1	0.805062	1.74722	6.22262	3.45774e-16	7.38634e-14
AT5G06730.1	0.799486	1.74048	5.45995	2.05664e-15	3.99844e-13
AT1G32920.1	0.799242	1.74019	7.04405	9.52723e-11	1.1775e-08
AT4G13395.1	0.79721	1.73774	4.42986	7.59408e-16	1.56429e-13
AT1G62300.1	0.795351	1.7355	7.4745	7.15923e-14	1.20268e-11
AT5G10770.1	0.78991	1.72897	4.59153	3.5591e-15	6.69382e-13
AT2G19810.1	0.788607	1.72741	4.57889	1.02587e-10	1.24994e-08
AT5G56550.1	0.786915	1.72538	0.674201	0.000117708	0.00567328
AT4G25810.1	0.775301	1.71155	7.54187	1.06919e-11	1.50408e-09
AT2G29450.1	0.772467	1.70819	7.31504	5.92689e-17	1.36737e-14
AT3G48080.1	0.771588	1.70715	0.159387	0.000944768	0.0347077
AT1G77450.1	0.766905	1.70162	0.962972	2.9858e-05	0.00169023
AT5G13200.1	0.76642	1.70104	6.11345	1.17001e-15	2.35404e-13
AT1G21000.1	0.766219	1.70081	4.4701	2.24352e-15	4.3133e-13
AT5G05410.1	0.764977	1.69934	0.575598	0.000133357	0.00630457
AT1G78380.1	0.76218	1.69605	8.0526	8.35356e-16	1.70049e-13
AT2G44840.1	0.757184	1.69019	1.86124	1.97987e-06	0.000137636
AT1G13360.1	0.755966	1.68876	4.90084	3.48699e-11	4.5365e-09
AT1G28190.1	0.75105	1.68302	4.3224	1.55898e-07	1.2724e-05
AT4G27450.1	0.750308	1.68215	2.57834	2.27014e-08	2.04584e-06
AT4G13510.1	0.749786	1.68154	7.13674	3.10422e-15	5.90245e-13
AT4G20860.1	0.748293	1.6798	3.33433	4.316e-06	0.00028149
AT1G68110.1	0.745403	1.67644	1.00867	4.00681e-05	0.00219398
AT1G55920.1	0.744785	1.67572	5.88919	3.23029e-13	5.17534e-11
AT5G56630.1	0.741247	1.67162	6.30843	1.55543e-17	3.79066e-15
AT2G16900.1	0.739527	1.66963	6.41588	9.01442e-17	2.05232e-14
AT2G47130.1	0.735752	1.66526	2.57757	7.22237e-08	6.15609e-06
AT5G07870.1	0.735731	1.66524	1.47928	1.16531e-05	0.000715015
AT4G23190.1	0.734146	1.66341	4.59844	9.17827e-10	1.00514e-07
AT5G59810.1	0.732663	1.6617	0.302838	0.00102786	0.0373636
AT3G06490.1	0.729527	1.6581	1.01295	4.292e-05	0.00232804
AT4G38060.2	0.728278	1.65666	2.03957	2.41767e-07	1.91894e-05
AT2G26110.1	0.725022	1.65293	3.59141	2.70966e-10	3.18948e-08
AT5G07100.1	0.724627	1.65247	2.8544	5.47118e-09	5.31842e-07
AT2G47730.1	0.724052	1.65181	4.45359	1.57091e-12	2.42692e-10
AT4G01870.1	0.72399	1.65174	3.08119	1.79686e-09	1.90743e-07
AT1G10150.1	0.723433	1.65111	3.32089	3.02357e-11	3.99366e-09
AT1G68795.1	0.719032	1.64608	0.567801	0.000335222	0.0143399
AT1G43800.1	0.713798	1.64012	4.91814	2.17456e-06	0.000149906
AT3G49350.1	0.704503	1.62958	5.96318	1.07588e-17	2.65943e-15
AT5G61560.1	0.700237	1.62477	4.75189	1.76769e-13	2.88551e-11
AT4G21390.1	0.697513	1.62171	4.26241	2.07908e-12	3.15564e-10
AT1G19050.1	0.693604	1.61732	2.44543	7.69971e-08	6.53079e-06
AT5G63970.1	0.685845	1.60864	3.37694	2.50978e-09	2.58493e-07
AT5G53830.1	0.679386	1.60146	6.58238	1.81952e-09	1.9197e-07
AT4G14560.1	0.677058	1.59888	5.54806	4.4211e-13	6.9544e-11
AT5G16080.1	0.675963	1.59766	2.61299	1.88093e-07	1.52797e-05
AT5G56050.1	0.675449	1.59709	2.56122	1.95995e-06	0.000137299
AT5G11670.1	0.67508	1.59669	9.24361	6.20826e-06	0.00039639
AT2G40150.1	0.673501	1.59494	0.616488	0.000730657	0.0281572
AT4G36030.1	0.668839	1.58979	2.21574	4.44483e-06	0.000288048
AT1G70530.1	0.668495	1.58941	6.2004	1.09826e-14	1.97949e-12
AT5G52050.1	0.666722	1.58746	2.18283	0.000134973	0.0063463
AT4G01090.1	0.663535	1.58396	4.90127	6.70799e-11	8.47215e-09
AT3G47780.1	0.662814	1.58317	5.55637	1.4367e-08	1.32937e-06
AT5G16960.1	0.661598	1.58183	0.941841	0.000256467	0.0114372
AT1G48000.1	0.659333	1.57935	0.99991	0.000335645	0.0143399
AT5G03610.1	0.658346	1.57827	3.32772	4.1106e-09	4.04123e-07
AT5G52760.1	0.653568	1.57305	0.736961	0.000541808	0.0221264
AT5G03690.1	0.652195	1.57156	4.43298	8.64216e-11	1.07579e-08
AT1G14040.1	0.650769	1.57	3.30488	3.70177e-08	3.26795e-06
AT1G78600.2	0.650328	1.56953	3.82528	8.71572e-10	9.60561e-08
AT3G18690.1	0.649808	1.56896	4.27007	1.01672e-10	1.24769e-08
AT3G62150.1	0.649794	1.56894	4.16804	8.24584e-08	6.95989e-06
AT1G75380.1	0.642298	1.56081	5.2669	1.09877e-06	7.88882e-05
AT1G79180.1	0.640975	1.55938	0.795804	0.000907204	0.0337226
AT4G28270.1	0.640952	1.55936	0.578994	0.00128153	0.0455325
AT5G03340.1	0.636722	1.55479	6.49598	1.36117e-13	2.24308e-11
AT5G24890.1	0.634709	1.55262	4.48109	1.02194e-09	1.11211e-07
AT1G79160.1	0.632503	1.55025	6.15245	1.2982e-11	1.81151e-09
AT1G68320.1	0.631841	1.54954	0.822457	0.00091322	0.0337638
AT5G35735.1	0.627652	1.54505	8.12659	3.29971e-09	3.33888e-07
AT4G05070.1	0.627504	1.54489	2.26979	1.98066e-06	0.000137636
AT2G38240.1	0.626917	1.54426	1.74482	1.86522e-05	0.00108666
AT1G75000.1	0.625262	1.54249	2.12715	1.23169e-05	0.000750418
AT3G59940.1	0.624741	1.54193	2.32246	4.95559e-06	0.000318761
AT1G76600.1	0.624196	1.54135	4.81103	1.14037e-05	0.0007022
AT5G22850.1	0.622721	1.53978	6.12453	1.2023e-14	2.14467e-12
AT3G52060.1	0.621418	1.53839	5.08915	3.42156e-09	3.42216e-07
AT1G50780.1	0.620632	1.53755	0.832241	0.000908209	0.0337226
AT5G24660.1	0.618346	1.53511	4.47171	3.87953e-10	4.5052e-08
AT2G40140.1	0.617646	1.53437	7.23902	9.35263e-08	7.78022e-06
AT1G21680.1	0.614906	1.53146	5.56211	3.86758e-12	5.67124e-10
AT2G33310.2	0.614754	1.5313	5.30492	2.95664e-13	4.78119e-11
AT4G28400.1	0.611367	1.52771	5.70265	8.4775e-11	1.06294e-08
AT4G01250.1	0.610188	1.52646	3.66602	1.93985e-06	0.000136444
AT5G54490.1	0.606457	1.52252	5.18815	9.60778e-07	6.92681e-05
AT2G36950.1	0.605091	1.52107	6.55588	1.84928e-09	1.93927e-07
AT3G48510.1	0.598343	1.51398	1.31504	0.000425188	0.0176005
AT5G61590.1	0.597071	1.51264	1.16892	0.000577441	0.023075
AT1G18740.1	0.596505	1.51205	4.86354	8.09575e-06	0.000507539
AT5G42050.1	0.594839	1.5103	8.7179	1.03301e-10	1.24994e-08
AT1G69530.3	0.593041	1.50842	8.32163	4.89059e-11	6.26828e-09
AT1G12500.1	0.591382	1.50669	2.83397	3.3592e-06	0.000223555
AT1G21670.1	0.588366	1.50354	1.68357	8.69246e-05	0.00437226
AT5G12030.1	0.586054	1.50114	3.91469	4.33626e-07	3.26219e-05
AT3G18710.1	0.583085	1.49805	1.42741	0.00075912	0.0290881
AT3G49780.1	0.582047	1.49697	7.32696	4.1842e-07	3.16154e-05
AT1G69760.1	0.581278	1.49617	2.17305	3.60251e-05	0.00199151
AT5G47070.1	0.578277	1.49307	4.95482	5.02594e-10	5.79759e-08
AT2G27310.1	0.576722	1.49146	2.77941	2.13464e-05	0.00123531
AT1G14200.1	0.575391	1.49008	2.75425	4.04417e-06	0.000266069
AT2G15490.1	0.573194	1.48781	2.56261	0.000118688	0.00570461
AT1G26270.1	0.571094	1.48565	5.87538	4.31107e-06	0.00028149
AT1G69490.1	0.570568	1.48511	1.24864	0.000577027	0.023075
AT1G56600.1	0.563367	1.47771	2.11275	6.50951e-05	0.00334225
AT4G14270.1	0.563103	1.47744	5.11096	6.08054e-09	5.87775e-07
AT5G40170.1	0.557386	1.4716	3.34588	0.000123138	0.00588578
AT3G51680.1	0.556206	1.4704	3.61998	6.9254e-06	0.000437337
AT3G62010.1	0.552351	1.46647	6.8251	1.75315e-11	2.3699e-09
AT1G70290.1	0.551661	1.46577	5.96155	6.2666e-07	4.61408e-05
AT3G25240.1	0.550175	1.46426	7.6802	3.94061e-08	3.46113e-06
AT3G21420.1	0.549882	1.46397	6.27221	4.29657e-12	6.1441e-10
AT4G13250.1	0.549562	1.46364	5.49072	1.32835e-09	1.4188e-07
AT1G30860.1	0.548754	1.46282	1.46132	0.00110352	0.0398628
AT2G38470.1	0.545805	1.45983	6.27794	0.00041118	0.0171851
AT5G17490.1	0.543986	1.458	4.05129	5.31984e-06	0.000340923
AT4G37790.1	0.543102	1.4571	5.1249	1.95056e-09	2.02099e-07
AT2G44430.1	0.541964	1.45595	6.88914	2.72102e-09	2.76952e-07
AT4G21990.1	0.537339	1.45129	5.28777	1.06713e-08	9.98085e-07
AT3G11840.1	0.535845	1.44979	2.19296	0.00039917	0.0167642
AT4G23700.1	0.53528	1.44922	4.78469	4.17482e-07	3.16154e-05
AT1G21520.1	0.532758	1.44669	4.25492	1.96428e-07	1.58822e-05
AT4G24160.1	0.531339	1.44527	5.40147	4.49038e-08	3.86552e-06
AT3G15630.1	0.527622	1.44155	3.91146	4.14853e-05	0.00226442
AT4G11170.1	0.527014	1.44094	1.70787	0.000502583	0.0207052
AT1G23390.1	0.520945	1.4349	4.51767	3.22064e-07	2.47675e-05
AT4G20830.1	0.520177	1.43413	8.30763	4.32736e-06	0.00028149
AT3G04000.1	0.51925	1.43321	4.62059	2.09162e-07	1.67552e-05
AT2G47180.1	0.519066	1.43303	4.544	9.35129e-07	6.7701e-05
AT1G66400.1	0.514621	1.42862	2.41021	0.000789266	0.0300808
AT5G65207.1	0.514142	1.42814	1.82992	0.000542195	0.0221264
AT1G70130.1	0.513619	1.42763	4.29509	0.000122329	0.0058633
AT5G08790.1	0.512428	1.42645	8.3327	1.86641e-08	1.69971e-06
AT5G53110.1	0.509981	1.42403	2.43535	8.23748e-05	0.00415549
AT3G26980.1	0.509864	1.42392	5.64618	1.72218e-06	0.000122629
AT5G24490.1	0.50973	1.42378	4.22609	1.49507e-07	1.22602e-05
AT1G80820.1	0.509096	1.42316	5.18838	0.000213698	0.00967964
AT2G39210.1	0.500886	1.41508	8.72627	1.51326e-05	0.000906021
AT4G30490.1	0.500783	1.41498	4.85691	2.36235e-05	0.0013535
AT3G26700.1	0.500712	1.41491	4.02787	3.14518e-07	2.42951e-05
AT5G49620.2	0.50017	1.41438	4.99259	3.28003e-06	0.000219129
AT5G13180.1	-0.501555	0.706345	6.19979	2.26856e-08	2.04584e-06
AT4G35320.1	-0.501937	0.706158	4.10223	5.08368e-05	0.00269825
AT5G54240.1	-0.504095	0.705103	2.84642	6.34713e-05	0.00327834
AT4G38400.1	-0.506416	0.703969	6.07496	6.83326e-07	5.01e-05
AT4G24570.1	-0.514046	0.700256	5.40022	3.81252e-05	0.00210089
AT1G50040.1	-0.528087	0.693474	3.79647	0.000132541	0.00628316
AT5G24600.1	-0.536171	0.689599	5.47481	1.91309e-09	1.99411e-07
AT3G44260.1	-0.540404	0.687578	4.12444	3.499e-05	0.00194049
AT1G35140.1	-0.543126	0.686282	7.37893	0.000155073	0.00719366
AT3G07000.1	-0.547931	0.684	1.91516	0.000352	0.0149648
AT5G67080.1	-0.55022	0.682916	2.63827	2.97317e-05	0.00169023
AT2G23290.1	-0.583238	0.667464	5.52499	1.52002e-08	1.39899e-06
AT3G62570.1	-0.603623	0.658099	1.04725	0.000801054	0.0303961
AT2G47440.1	-0.612823	0.653916	5.61861	8.52525e-10	9.45593e-08
AT4G21680.1	-0.620544	0.650426	7.3633	1.04647e-10	1.25743e-08
AT2G44500.1	-0.62871	0.646755	5.54534	1.02845e-07	8.51303e-06
AT3G50060.1	-0.640347	0.641558	4.67849	1.03319e-07	8.51303e-06
AT2G02700.1	-0.642165	0.640751	4.00113	7.20177e-10	8.16136e-08
AT2G45680.1	-0.651674	0.636541	4.71028	2.71486e-09	2.76952e-07
AT5G67300.1	-0.677912	0.625069	7.7355	3.50436e-13	5.56294e-11
AT3G24520.1	-0.696276	0.617163	1.66365	1.38357e-05	0.000837059
AT4G27280.1	-0.736275	0.600287	6.08305	7.81727e-10	8.7266e-08
AT1G55390.1	-0.783006	0.581155	0.642505	0.000174671	0.0080381
AT2G23690.1	-0.783291	0.58104	1.94457	3.67014e-07	2.79755e-05
AT5G26790.1	-0.804936	0.572387	-0.145902	0.00132902	0.0470265
AT4G02170.1	-0.809358	0.570636	3.79037	3.86677e-10	4.5052e-08
AT2G02680.1	-0.884323	0.541742	-0.0339029	0.000373102	0.0157075
AT1G15760.1	-0.924899	0.526717	-0.281336	0.000568965	0.0228418
AT4G26890.1	-0.973158	0.50939	3.92747	6.65245e-18	1.69276e-15
AT3G19680.1	-0.987427	0.504376	5.66445	1.46479e-21	4.96965e-19
ATCG00020.1	-1.04878	0.483378	3.30986	0.00126955	0.0451998
AT4G18080.1	-1.07139	0.475859	-0.823385	0.000852669	0.0322134
AT1G77640.1	-1.23778	0.424026	2.67904	3.22489e-20	9.96433e-18
AT1G44830.1	-1.36156	0.38916	0.18617	6.13063e-09	5.89324e-07
AT2G35750.1	-2.11895	0.230214	1.96331	0.000910719	0.0337434

## Sheet: Supplemental Table S2B
Supplemental Table S2. Genes differentially regulated by RN1 and 2,4-D treatments determined by RNAseq-based transcript proﬁling. A-B, List of all genes differentially regulated by RN1 (A) or 2,4-D (B) treatments compared to DMSO. C, List of all genes differentially regulated by both RN1 and 2,4-D treatments compared to DMSO. D, List of all genes regulated in an opposite manner by RN1 and 2,4-D t…
B, All genes differentially regulated by 2,4-D compared to DMSO
2,4-D vs DMSO
AGI number	log2FC	FC	logCPM	P-value	FDR
AT5G07870.1	3.7274	13.2453	3.85852	1.27441e-150	2.43723e-147
AT1G02230.1	3.71681	13.1483	0.920772	4.16568e-58	1.70713e-55
AT4G17460.1	3.43229	10.795	6.52125	0	0
AT5G47370.1	3.39226	10.4996	8.9793	0	0
AT4G37390.1	3.27984	9.71248	2.82725	1.82291e-102	1.49409e-99
AT2G22460.1	3.09547	8.54732	3.60411	4.28555e-133	6.1469e-130
AT2G22800.1	2.93828	7.66498	2.40478	4.63917e-87	3.32706e-84
AT1G15580.1	2.86104	7.26537	6.08567	4.39863e-169	1.08156e-165
AT3G62100.1	2.73539	6.65938	5.98756	1.61026e-192	6.92896e-189
AT1G49200.1	2.71699	6.57502	3.38485	1.44615e-112	1.55569e-109
AT1G76680.2	2.68921	6.44959	6.09816	1.03335e-175	2.96434e-172
AT4G34131.1	2.66967	6.36283	1.06196	6.75139e-42	1.43463e-39
AT1G17170.1	2.6677	6.35413	0.414653	1.5143e-29	1.76109e-27
AT5G16980.2	2.63099	6.19449	3.71984	2.23673e-112	2.26463e-109
AT1G04240.1	2.6078	6.09573	1.94678	2.63301e-61	1.19261e-58
AT2G29420.1	2.60582	6.08738	6.48924	4.94303e-196	2.83598e-192
AT5G52900.1	2.58568	6.00298	4.14376	1.36857e-125	1.81199e-122
AT4G32280.1	2.55819	5.88967	2.52814	1.03282e-78	6.12997e-76
AT1G64950.1	2.51323	5.70895	0.396239	7.95996e-27	8.25342e-25
AT4G21990.1	2.43407	5.40416	6.65726	1.17015e-178	4.02814e-175
AT5G43700.1	2.36845	5.16385	4.67369	1.35797e-76	7.53979e-74
AT5G19260.1	2.35933	5.13132	8.14245	1.36887e-148	2.3561e-145
AT5G07860.1	2.27764	4.84883	0.958519	1.05485e-31	1.32526e-29
AT1G58007.1	2.2727	4.83226	1.55282	1.1474e-38	2.12355e-36
AT1G64940.1	2.26691	4.81292	2.15284	1.56757e-54	5.39622e-52
AT1G78100.1	2.22564	4.67718	7.3851	3.13537e-145	4.90599e-142
AT5G16960.1	2.14687	4.42867	1.97794	3.19729e-45	7.6433e-43
AT1G79710.1	2.14189	4.4134	5.37274	1.68529e-118	1.93381e-115
AT2G33310.2	2.1415	4.41219	6.38619	1.13693e-158	2.44611e-155
AT4G28640.2	2.09514	4.27268	4.49727	1.67345e-118	1.93381e-115
AT2G15480.1	2.07801	4.22226	2.77273	4.86156e-60	2.14557e-57
AT2G23170.1	2.03206	4.08988	4.95792	9.6577e-108	8.74886e-105
AT2G46990.1	2.0001	4.00029	4.36913	2.45225e-86	1.62339e-83
AT1G21680.1	1.95847	3.88648	6.49611	5.97761e-87	4.11546e-84
AT1G77450.1	1.94603	3.85313	1.77041	3.17594e-36	4.96949e-34
AT3G49570.1	1.91502	3.7712	1.293	4.02953e-29	4.62375e-27
AT5G63790.1	1.90644	3.74884	5.63466	4.37513e-112	4.18359e-109
AT4G27654.1	1.90326	3.74058	0.221121	3.02927e-14	1.32e-12
AT2G12190.1	1.90064	3.73378	-1.00099	5.228e-08	1.08154e-06
AT1G09812.1	1.84993	3.60482	1.53102	3.53489e-29	4.08339e-27
AT3G28420.1	1.82561	3.54457	2.03842	1.23842e-34	1.83756e-32
AT4G24275.1	1.79686	3.47463	0.437807	1.16067e-16	6.16588e-15
AT3G04730.1	1.78738	3.45188	6.0669	3.64366e-90	2.72673e-87
AT1G05560.1	1.77133	3.41368	0.775242	1.134e-19	7.6543e-18
AT2G37925.1	1.75256	3.36957	-0.882393	6.59453e-08	1.33693e-06
AT5G22890.1	1.74509	3.35217	-0.835133	4.34938e-08	9.15178e-07
AT5G61590.1	1.74232	3.34572	1.94056	6.27796e-33	8.50836e-31
AT1G12980.1	1.72584	3.30773	6.03787	3.43264e-68	1.73773e-65
AT4G01870.1	1.70986	3.27129	3.7505	6.4677e-56	2.42004e-53
AT4G14560.1	1.69238	3.23188	6.23626	4.59294e-96	3.59335e-93
AT4G15550.1	1.6686	3.17906	0.212003	1.33634e-13	5.45051e-12
AT2G47480.1	1.6375	3.11127	1.55203	7.47269e-24	6.39901e-22
AT3G13310.1	1.63623	3.10853	4.30026	1.0283e-49	2.85468e-47
AT2G47950.1	1.59572	3.02244	0.364654	1.03271e-11	3.38571e-10
AT1G76690.1	1.59156	3.01375	1.60269	2.12448e-25	2.06591e-23
AT5G51670.1	1.56134	2.95127	6.38411	1.09401e-76	6.27672e-74
AT3G25717.1	1.55715	2.94271	1.97282	3.54997e-27	3.70316e-25
AT5G48500.1	1.5487	2.92552	4.36525	1.81194e-62	8.42895e-60
AT4G23340.1	1.54535	2.91875	2.02787	6.92718e-29	7.69229e-27
AT1G69570.1	1.53638	2.90066	2.86941	1.13621e-37	1.9754e-35
AT3G25710.1	1.51867	2.86527	-0.376722	1.82269e-08	4.0796e-07
AT4G34760.1	1.50763	2.84342	1.50771	1.13689e-20	8.11956e-19
AT2G15490.1	1.48128	2.79197	3.1473	2.75469e-37	4.55902e-35
AT2G30040.1	1.48039	2.79024	5.60752	6.80942e-43	1.48359e-40
AT3G02000.1	1.46852	2.76737	0.641981	1.02343e-13	4.21419e-12
AT5G56970.1	1.45383	2.73933	4.99278	6.3453e-64	3.03376e-61
AT2G01430.1	1.44679	2.72601	4.63645	1.2918e-43	2.92559e-41
AT1G76600.1	1.43844	2.71028	5.34085	1.32263e-47	3.44925e-45
AT1G01720.1	1.42943	2.69341	3.52694	2.86536e-43	6.3229e-41
AT1G21520.1	1.42869	2.69202	4.83223	2.64109e-52	8.26517e-50
AT5G16970.1	1.41505	2.66669	8.23293	2.20519e-84	1.40576e-81
AT1G21990.1	1.39859	2.63643	4.57316	2.5083e-54	8.46528e-52
AT5G14730.1	1.38341	2.60884	4.27529	1.03146e-35	1.58514e-33
AT1G57560.1	1.37628	2.59598	0.128285	5.13272e-09	1.24429e-07
AT5G17000.1	1.35566	2.55914	5.67292	3.94052e-51	1.21115e-48
AT3G48970.1	1.3345	2.52188	-0.193991	1.30913e-07	2.55184e-06
AT1G78380.1	1.32824	2.51097	8.4195	9.16765e-56	3.28736e-53
AT1G31320.1	1.31304	2.48464	6.83052	2.27369e-57	9.1011e-55
AT5G49480.1	1.3115	2.48199	4.92988	3.05219e-47	7.84095e-45
AT5G47380.1	1.30742	2.47499	-0.923159	5.25447e-05	0.000589954
AT3G19680.1	1.30728	2.47474	6.85705	3.42064e-36	5.30415e-34
AT5G54130.2	1.30343	2.46815	3.09753	9.07087e-32	1.1565e-29
AT1G70940.1	1.30232	2.46625	7.7079	1.89904e-42	4.08578e-40
AT2G47270.1	1.29989	2.4621	-0.757056	2.42383e-05	0.00029421
AT1G68360.1	1.29888	2.46038	7.65066	9.61697e-48	2.54657e-45
AT1G12740.2	1.2971	2.45734	3.52052	1.45632e-24	1.32626e-22
AT1G79720.1	1.29566	2.45489	3.12277	2.5611e-30	3.06123e-28
AT1G69580.2	1.29138	2.44763	3.79085	2.03867e-34	2.9487e-32
AT5G08350.1	1.28995	2.4452	4.63411	2.98963e-45	7.24755e-43
AT1G55920.1	1.28575	2.43808	6.2363	3.13445e-50	9.1441e-48
AT3G44190.1	1.26157	2.39756	7.68083	8.37271e-56	3.06619e-53
AT1G56020.1	1.25573	2.38789	0.958419	4.45695e-12	1.5101e-10
AT3G60260.1	1.24838	2.37574	7.42545	5.88537e-29	6.57786e-27
AT5G50120.1	1.24821	2.37547	0.782492	3.79805e-11	1.18e-09
AT5G08790.1	1.24132	2.36415	8.78987	9.88395e-60	4.25306e-57
AT4G27657.1	1.237	2.35708	-0.518703	1.29141e-05	0.000166127
AT2G33320.1	1.23299	2.35054	4.58926	5.52696e-39	1.04539e-36
AT5G07010.1	1.23169	2.34843	4.37941	4.43411e-35	6.75398e-33
AT1G66600.1	1.22502	2.33758	1.66672	6.48052e-17	3.52983e-15
AT4G16780.1	1.22377	2.33556	5.09825	3.04129e-40	6.08682e-38
AT5G16000.1	1.22224	2.33309	5.90988	3.78062e-46	9.43074e-44
AT3G14690.1	1.21186	2.31636	3.79048	3.04416e-33	4.15842e-31
AT2G28200.1	1.21003	2.31342	-0.362574	7.17816e-06	9.78577e-05
AT5G59220.1	1.20958	2.31271	5.74299	5.72574e-46	1.40788e-43
AT3G06020.1	1.2082	2.31049	5.15216	3.66741e-30	4.35334e-28
AT5G38200.1	1.20507	2.30549	4.42095	2.66542e-41	5.52738e-39
AT1G06540.1	1.204	2.30378	-1.00254	0.000218801	0.00211657
AT4G19880.2	1.19846	2.29494	7.18627	5.2397e-56	2.00413e-53
AT1G26770.2	1.19673	2.2922	4.68266	6.0679e-40	1.20047e-37
AT2G29470.1	1.18825	2.27877	2.7732	3.69171e-22	2.94175e-20
AT5G67350.1	1.18633	2.27573	5.3253	7.39024e-37	1.18879e-34
AT3G06490.1	1.18073	2.26691	1.28907	5.36132e-13	2.0461e-11
AT2G47890.1	1.1777	2.26216	1.51809	8.53279e-15	3.91644e-13
AT1G17860.1	1.1674	2.24607	1.64919	6.05928e-15	2.83403e-13
AT1G15550.1	1.16245	2.23838	-0.160114	3.62464e-06	5.27812e-05
AT3G17400.1	1.15406	2.22539	-0.765871	0.000246411	0.00233676
AT5G61820.1	1.14524	2.21183	5.96924	8.18464e-48	2.20116e-45
AT3G20015.1	1.1345	2.19543	5.00811	1.22889e-36	1.95849e-34
AT4G37750.1	1.13014	2.18881	0.153218	6.18513e-07	1.053e-05
AT1G80100.1	1.12668	2.18355	3.37048	4.52104e-24	3.93011e-22
AT5G60200.1	1.11162	2.16089	7.71295	6.68671e-32	8.65351e-30
AT4G37770.1	1.11123	2.1603	4.68995	3.95114e-34	5.62042e-32
AT4G37580.1	1.10712	2.15415	1.84874	1.34751e-14	6.03994e-13
AT3G03660.2	1.10358	2.14887	7.34019	1.07681e-37	1.89123e-35
AT1G52820.1	1.09981	2.14326	1.77835	7.04876e-14	2.9591e-12
AT5G66280.1	1.08958	2.12813	2.72924	2.79632e-19	1.81624e-17
AT5G53250.1	1.08386	2.1197	3.05117	3.76317e-18	2.29687e-16
AT2G41230.1	1.07987	2.11384	4.18875	3.22593e-18	1.97597e-16
AT1G19530.1	1.07578	2.10785	0.344076	4.00854e-07	7.0547e-06
AT2G40130.2	1.06924	2.09833	2.3349	5.19488e-17	2.88433e-15
AT2G21050.1	1.06793	2.09642	7.28001	1.14508e-44	2.69988e-42
AT3G27880.1	1.06397	2.09067	2.47395	2.5834e-14	1.14014e-12
AT3G23030.1	1.05969	2.08448	6.4726	1.30633e-28	1.42307e-26
AT1G78120.1	1.05899	2.08347	5.49432	1.25494e-33	1.77049e-31
AT1G69780.1	1.0519	2.07326	-0.697377	0.000351565	0.00316647
AT3G46230.1	1.04617	2.06504	1.53565	1.43289e-09	3.75387e-08
AT4G37790.1	1.0343	2.04812	5.42048	6.10936e-35	9.22407e-33
AT3G60280.1	1.02369	2.03312	-0.822401	0.000962549	0.00758233
AT3G53420.1	1.0234	2.03271	5.70936	1.0284e-32	1.38287e-30
AT4G18670.1	1.01901	2.02653	6.88945	1.35438e-14	6.05494e-13
AT5G51830.1	1.0127	2.01768	5.14947	9.32929e-35	1.39631e-32
AT5G22920.1	1.00952	2.01324	3.77064	3.68931e-11	1.14829e-09
AT2G36800.1	1.00731	2.01016	0.511744	3.62652e-07	6.46836e-06
AT3G53450.1	1.00024	2.00034	0.474669	1.15256e-06	1.85573e-05
AT5G65660.1	0.993445	1.99093	8.02279	1.41408e-32	1.87224e-30
AT2G42440.1	0.993411	1.99089	-0.16775	4.84438e-05	0.000550372
AT5G24320.2	0.992591	1.98975	6.95267	5.00889e-38	8.98053e-36
AT5G57123.1	0.989518	1.98552	1.97612	1.20535e-12	4.37689e-11
AT4G03210.1	0.973193	1.96318	6.17263	7.3722e-29	8.13399e-27
AT4G17980.1	0.968293	1.95652	3.83505	1.37949e-23	1.16391e-21
AT1G75270.1	0.967679	1.95569	5.59559	4.54347e-28	4.79768e-26
AT1G50040.1	0.966393	1.95395	4.5816	1.47651e-18	9.27505e-17
AT4G37540.1	0.963371	1.94986	2.42619	3.24702e-15	1.56988e-13
AT2G29500.1	0.948947	1.93046	1.39024	3.91527e-08	8.289e-07
AT3G19200.1	0.947021	1.92789	4.15495	9.48142e-18	5.60805e-16
AT3G50650.1	0.941569	1.92062	3.96548	1.79861e-19	1.19068e-17
AT1G08170.1	0.941114	1.92001	2.37183	8.30099e-13	3.07924e-11
AT1G55330.1	0.931723	1.90755	5.77934	5.75781e-19	3.69789e-17
AT1G19540.1	0.924323	1.89779	-0.177369	0.000207958	0.00202517
AT5G50090.1	0.921989	1.89473	3.68023	2.98877e-21	2.20784e-19
AT1G53540.1	0.910736	1.88	0.573881	4.67835e-06	6.64388e-05
AT5G25190.1	0.908316	1.87685	8.50035	4.72152e-32	6.15658e-30
AT2G42430.1	0.899659	1.86563	0.552373	6.63984e-06	9.13549e-05
AT5G12030.1	0.899199	1.86503	4.0959	1.29148e-10	3.81941e-09
AT5G12020.1	0.896595	1.86167	3.98314	7.61809e-10	2.06168e-08
AT2G23040.1	0.895637	1.86043	-0.150064	0.000427243	0.00375764
AT1G48280.1	0.892842	1.85683	7.13703	1.55647e-24	1.39531e-22
AT5G42760.2	0.887166	1.84954	-0.472978	0.00224039	0.0155513
AT1G63540.1	0.886684	1.84892	4.75006	3.00975e-13	1.18816e-11
AT1G04550.2	0.885919	1.84794	4.22584	5.16369e-22	4.05919e-20
AT5G10830.1	0.882211	1.8432	2.59709	6.74279e-12	2.24482e-10
AT1G64625.1	0.877477	1.83716	3.21524	3.78296e-17	2.12785e-15
AT2G48075.1	0.873409	1.83199	-0.695343	0.00304232	0.0201015
AT3G28150.1	0.870392	1.82816	6.18877	1.73203e-24	1.53669e-22
AT4G19660.1	0.867427	1.82441	4.38892	2.83371e-22	2.26855e-20
AT3G19300.1	0.855404	1.80927	4.6575	5.16479e-22	4.05919e-20
AT4G16790.1	0.846078	1.79761	5.24748	2.37187e-17	1.36995e-15
AT2G19310.1	0.845738	1.79718	1.68823	6.14047e-09	1.46385e-07
AT2G36950.1	0.843721	1.79467	6.68994	1.25486e-25	1.24287e-23
AT3G50780.1	0.843194	1.79402	5.18514	8.40506e-17	4.53504e-15
AT5G57050.1	0.839591	1.78954	3.29843	6.37623e-15	2.97419e-13
AT4G31730.1	0.834091	1.78273	3.75872	1.47458e-10	4.33855e-09
AT1G10460.1	0.832635	1.78094	1.54247	3.38817e-07	6.08104e-06
AT1G25510.1	0.831748	1.77984	2.48102	2.63022e-11	8.33726e-10
AT3G62860.1	0.825678	1.77237	2.90996	7.9645e-14	3.31925e-12
AT3G47620.1	0.819405	1.76468	5.37607	1.53995e-12	5.45385e-11
AT5G67390.1	0.818424	1.76348	-0.228378	0.000825114	0.00663328
AT3G07350.1	0.816636	1.76129	5.99533	2.75506e-21	2.04397e-19
AT3G53150.1	0.814276	1.75842	0.10029	0.000200267	0.00196186
AT1G55850.1	0.809581	1.7527	4.44083	3.79214e-16	1.96597e-14
AT1G12260.1	0.809202	1.75224	2.64006	6.16937e-11	1.87942e-09
AT2G34060.1	0.798286	1.73903	2.20014	6.10322e-10	1.67542e-08
AT2G25770.1	0.796866	1.73732	0.268804	0.00017552	0.00175235
AT4G37650.1	0.796064	1.73636	5.65342	7.91866e-16	3.98526e-14
AT1G02880.3	0.793665	1.73347	2.97852	3.25998e-13	1.284e-11
AT1G75490.1	0.784831	1.72289	5.39219	1.22951e-20	8.74479e-19
AT2G24692.1	0.78168	1.71913	0.956844	9.96517e-06	0.000131939
AT3G21270.1	0.781127	1.71847	-0.304843	0.00246415	0.0168439
AT5G61890.1	0.777614	1.71429	7.79962	1.79797e-22	1.45975e-20
AT1G52750.1	0.774425	1.71051	4.88333	2.70126e-16	1.4175e-14
AT3G07340.1	0.772171	1.70784	2.83512	2.25442e-10	6.47798e-09
AT3G55880.2	0.769113	1.70422	0.395446	0.000306089	0.00279937
AT5G14090.1	0.76572	1.70022	1.25528	2.56985e-06	3.86984e-05
AT4G37800.1	0.763397	1.69748	3.21008	3.34595e-12	1.14722e-10
AT1G80670.1	0.76281	1.69679	5.73382	2.79492e-08	6.0971e-07
AT1G04100.1	0.755976	1.68877	1.88547	7.54539e-08	1.51719e-06
AT5G16010.1	0.749895	1.68167	5.86174	1.44007e-18	9.07932e-17
AT3G17220.1	0.745818	1.67692	0.236438	0.00046842	0.00406784
AT3G14990.1	0.743474	1.6742	7.71067	2.7295e-19	1.77955e-17
AT5G03510.1	0.740927	1.67125	0.783511	3.93242e-05	0.000457949
AT4G38400.1	0.738727	1.6687	6.7075	2.78794e-14	1.22727e-12
AT5G22140.1	0.735892	1.66543	4.27062	4.9129e-16	2.51669e-14
AT5G05690.1	0.73548	1.66495	5.25777	7.76506e-16	3.91942e-14
AT1G03850.1	0.730221	1.65889	2.32647	1.4177e-08	3.2492e-07
AT2G47730.1	0.727849	1.65617	4.44111	1.12433e-16	5.9913e-15
AT4G24160.1	0.722888	1.65048	5.50297	1.45446e-12	5.18305e-11
AT2G40970.1	0.722654	1.65021	7.30531	2.85175e-14	1.25215e-12
AT4G17440.1	0.71739	1.6442	4.21219	5.26844e-14	2.23902e-12
AT2G39870.1	0.712769	1.63895	7.98912	8.41179e-21	6.0579e-19
AT3G15400.1	0.710709	1.63661	0.252384	0.000724612	0.00593059
AT3G15540.1	0.703544	1.6285	2.55947	1.22213e-08	2.82353e-07
AT1G60010.1	0.703211	1.62812	1.30777	2.16773e-05	0.000265747
AT5G51920.1	0.700888	1.62551	6.59999	3.66463e-13	1.43028e-11
AT2G02700.1	0.699844	1.62433	4.66137	2.92794e-12	1.01196e-10
AT2G28040.1	0.699541	1.62399	0.312004	0.000852561	0.00682434
AT1G12080.2	0.694592	1.61843	0.82148	0.000204677	0.00200051
AT3G50660.1	0.688125	1.61119	0.795558	0.000141643	0.00144204
AT4G22780.1	0.687147	1.6101	5.41106	1.10342e-17	6.4819e-16
AT5G65390.1	0.679678	1.60178	4.314	9.22061e-07	1.52748e-05
AT5G02460.1	0.672967	1.59435	4.11907	3.16952e-11	9.95507e-10
AT5G35670.1	0.66979	1.59084	1.30097	2.9775e-05	0.000354908
AT2G47860.3	0.669738	1.59078	7.88686	9.2109e-17	4.95431e-15
AT5G40090.1	0.667617	1.58845	1.66798	1.70559e-05	0.000212883
AT3G57040.1	0.662784	1.58313	2.55149	6.2368e-08	1.27189e-06
AT3G14660.1	0.660104	1.5802	4.39736	2.37021e-11	7.54087e-10
AT5G16110.1	0.655202	1.57484	9.23648	1.24146e-20	8.7934e-19
AT5G50130.1	0.652224	1.57159	7.37538	9.7937e-15	4.4595e-13
AT3G10960.1	0.651412	1.57071	5.89303	1.51166e-12	5.36469e-11
AT1G69680.1	0.646442	1.5653	4.05087	1.72944e-08	3.89194e-07
AT5G19530.1	0.644699	1.56341	7.1115	2.04438e-10	5.89412e-09
AT3G22410.1	0.642082	1.56058	1.02198	0.000185742	0.00184265
AT2G43050.1	0.639182	1.55745	1.64862	1.26752e-05	0.000163297
AT5G54510.1	0.638642	1.55686	5.38586	1.99852e-11	6.41203e-10
AT1G63530.1	0.637725	1.55587	0.685519	0.000763539	0.00621373
AT4G37550.1	0.637075	1.55517	3.34869	5.49074e-10	1.51211e-08
AT5G25280.1	0.633952	1.55181	7.67972	8.93384e-14	3.69638e-12
AT1G19050.1	0.62465	1.54184	2.39141	6.97211e-07	1.17421e-05
AT3G55720.1	0.621413	1.53838	4.03846	5.20277e-11	1.59626e-09
AT2G18193.1	0.620214	1.5371	9.33377	1.39548e-13	5.66486e-12
AT5G53750.1	0.613878	1.53037	4.05115	6.85057e-11	2.07958e-09
AT2G01420.2	0.613626	1.5301	5.46968	1.79424e-10	5.19905e-09
AT1G10140.1	0.613439	1.5299	5.3556	6.30461e-11	1.91723e-09
AT3G50410.1	0.610733	1.52703	7.68151	7.22012e-13	2.70158e-11
AT3G17390.1	0.607544	1.52366	10.8071	5.57888e-13	2.11973e-11
AT2G40880.1	0.607276	1.52338	0.288701	0.00401988	0.025475
AT1G70550.1	0.598599	1.51425	4.1258	8.07441e-11	2.43392e-09
AT2G14830.1	0.597399	1.51299	0.0993926	0.00838169	0.0471148
AT5G42030.1	0.596275	1.51181	6.04331	3.19814e-05	0.000378586
AT1G78110.1	0.595649	1.51115	5.18639	2.92199e-09	7.34374e-08
AT5G42110.1	0.595282	1.51077	3.78027	6.20445e-10	1.6951e-08
AT5G67420.1	0.592025	1.50736	3.25193	1.82979e-08	4.09017e-07
AT5G57130.1	0.591718	1.50704	7.83221	8.66229e-12	2.85623e-10
AT2G41130.1	0.590621	1.5059	9.81021	1.44862e-16	7.64834e-15
AT2G47440.1	0.586152	1.50124	6.20058	2.80247e-08	6.10584e-07
AT2G38240.1	0.584897	1.49993	1.69893	0.000367688	0.00329961
AT4G39070.1	0.584499	1.49952	2.44152	2.55258e-05	0.000308966
AT5G51580.1	0.584435	1.49945	3.09826	5.04648e-06	7.11384e-05
AT5G66110.1	0.579351	1.49418	0.407133	0.00459721	0.0284733
AT5G10520.1	0.579278	1.4941	7.63585	3.49351e-14	1.51462e-12
AT1G46480.1	0.578352	1.49314	6.61293	4.54229e-14	1.95944e-12
AT2G30400.1	0.576373	1.4911	2.24152	4.36104e-06	6.21891e-05
AT1G09950.1	0.575971	1.49068	2.90307	6.22651e-06	8.615e-05
AT1G32170.1	0.568875	1.48337	6.02466	8.22356e-11	2.47455e-09
AT5G10430.1	0.565641	1.48004	7.24777	1.11646e-06	1.81117e-05
AT1G02380.1	0.564701	1.47908	3.94781	1.33324e-09	3.50347e-08
AT4G34750.1	0.564243	1.47861	4.14666	1.74488e-09	4.49594e-08
AT2G18060.1	0.564116	1.47848	3.84426	2.76674e-07	5.05533e-06
AT4G21680.1	0.563432	1.47778	7.93526	1.1562e-09	3.05221e-08
AT5G20010.1	0.563044	1.47738	9.20577	5.46081e-15	2.56108e-13
AT1G54200.1	0.562831	1.47717	5.97889	9.1939e-09	2.153e-07
AT5G66300.1	0.561493	1.4758	2.23102	1.1506e-05	0.000149198
AT2G29450.1	0.559862	1.47413	7.17071	8.27253e-09	1.94784e-07
AT2G02950.1	0.556701	1.4709	1.0049	0.00169793	0.0122793
AT4G11600.1	0.552644	1.46677	7.14059	1.69408e-07	3.21709e-06
AT3G19240.1	0.552369	1.46649	6.67975	4.33235e-09	1.06679e-07
AT1G09500.1	0.551779	1.46589	0.66629	0.00400222	0.0253818
AT5G57100.1	0.543405	1.45741	5.5482	5.55373e-12	1.86701e-10
AT1G61660.1	0.540114	1.45409	0.372153	0.00702073	0.0407971
AT3G18300.1	0.539823	1.45379	1.00071	0.00160039	0.011672
AT5G54500.2	0.538	1.45196	5.80314	9.31498e-10	2.50907e-08
AT4G23750.1	0.53588	1.44983	4.11301	1.38521e-08	3.18321e-07
AT1G14687.1	0.534455	1.44839	1.66935	0.000286256	0.00265929
AT5G24820.1	0.532448	1.44638	1.85414	0.000524186	0.00449541
AT3G02800.1	0.530071	1.444	2.05141	9.35877e-05	0.000985821
AT5G01840.1	0.528964	1.44289	2.82182	1.61642e-05	0.000202784
AT3G60250.1	0.525029	1.43896	6.1849	4.2043e-11	1.29685e-09
AT5G44130.1	0.524813	1.43875	10.0047	9.95727e-09	2.31601e-07
AT1G30440.1	0.524546	1.43848	5.71908	1.55954e-08	3.55534e-07
AT5G04740.1	0.524442	1.43838	5.30867	0.000300266	0.00276521
AT1G68862.1	0.523007	1.43695	1.49547	0.00111119	0.00857272
AT3G03670.1	0.521196	1.43514	2.56802	1.45741e-05	0.000184992
AT1G21980.1	0.519195	1.43316	5.8072	5.22985e-11	1.60171e-09
AT5G54240.1	0.516217	1.4302	3.33915	1.38243e-06	2.189e-05
AT2G36910.1	0.515872	1.42986	8.96201	4.12136e-12	1.40191e-10
AT1G33340.1	0.512563	1.42658	1.19304	0.00143319	0.0106816
AT1G11120.1	0.512208	1.42623	1.05989	0.00230523	0.0159057
AT5G07220.1	0.51182	1.42585	4.90964	9.31004e-09	2.17428e-07
AT2G30930.1	0.50767	1.42175	6.0962	4.15345e-11	1.28347e-09
AT3G06130.1	0.506167	1.42027	4.38955	8.13717e-08	1.63047e-06
AT3G16500.1	0.505507	1.41962	5.11369	2.98487e-07	5.41937e-06
AT1G65190.1	0.504596	1.41873	1.4314	0.00157583	0.011532
AT1G72150.1	0.501543	1.41573	10.1445	1.54416e-09	4.00876e-08
AT2G43230.2	0.500949	1.41514	1.70226	0.000736886	0.00602245
AT2G44670.1	0.500757	1.41496	4.5459	1.31299e-06	2.09445e-05
AT2G28050.1	-0.500073	0.707071	3.46104	1.39121e-05	0.000177374
AT3G22180.1	-0.500655	0.706786	5.04537	1.03635e-09	2.76125e-08
AT4G13830.2	-0.500806	0.706712	1.79177	0.000256203	0.0024097
AT5G24240.1	-0.500956	0.706638	5.39273	3.29303e-09	8.23832e-08
AT5G13150.1	-0.501313	0.706464	3.69754	5.57592e-06	7.80902e-05
AT5G05440.1	-0.501445	0.706399	4.20544	5.01966e-07	8.70075e-06
AT3G57380.1	-0.501605	0.706321	0.558003	0.00855319	0.0478445
AT1G08250.1	-0.501921	0.706166	1.7267	0.000886838	0.00704071
AT2G17110.1	-0.502497	0.705884	4.05558	2.6864e-05	0.000323344
AT2G17140.1	-0.502647	0.70581	3.59347	5.28754e-06	7.43539e-05
AT3G24670.1	-0.502682	0.705794	3.63655	8.57811e-07	1.42792e-05
AT3G12810.1	-0.503592	0.705348	6.14057	5.29122e-10	1.46419e-08
AT3G24880.1	-0.50424	0.705032	3.23836	8.61021e-06	0.000114883
AT5G57660.1	-0.504466	0.704921	2.45023	0.000117582	0.00121991
AT4G04370.1	-0.50487	0.704724	2.91417	4.1583e-05	0.000482296
AT1G30755.1	-0.504961	0.70468	4.76704	3.17818e-07	5.72804e-06
AT2G19800.1	-0.505153	0.704586	2.39418	0.0010336	0.00806814
AT5G46400.1	-0.505356	0.704486	4.33282	9.89571e-09	2.30616e-07
AT5G05250.1	-0.506115	0.704116	0.559672	0.00824894	0.0465969
AT4G11690.1	-0.506503	0.703927	1.84401	0.000518363	0.00445658
AT2G03010.1	-0.506567	0.703896	2.25987	5.96862e-05	0.000661506
AT2G31480.1	-0.506922	0.703722	1.72975	0.000303561	0.0027792
AT3G15130.1	-0.507536	0.703423	2.29567	0.000484202	0.00419009
AT2G31800.1	-0.507543	0.703419	4.49307	1.42679e-07	2.75622e-06
AT4G01030.1	-0.507629	0.703377	2.15208	9.13765e-05	0.0009643
AT1G03730.1	-0.507894	0.703248	1.26964	0.00336883	0.0219139
AT4G21300.1	-0.508139	0.703129	1.75547	0.000339766	0.00307153
AT3G10760.1	-0.508278	0.703061	3.06272	2.70229e-06	4.05155e-05
AT2G41010.1	-0.509012	0.702704	9.02626	1.98131e-08	4.39463e-07
AT1G20230.1	-0.50973	0.702354	3.9309	6.83596e-07	1.15467e-05
AT5G40780.1	-0.509808	0.702316	5.9717	4.40763e-09	1.08377e-07
AT4G25810.1	-0.509832	0.702304	6.85613	4.28319e-08	9.02354e-07
AT4G17230.1	-0.510138	0.702155	5.59769	2.09463e-07	3.92654e-06
AT1G55450.2	-0.510527	0.701966	3.88405	9.77063e-07	1.6047e-05
AT5G27240.1	-0.510597	0.701932	4.15118	1.12931e-05	0.000147033
AT5G59900.1	-0.510812	0.701827	2.99744	5.57162e-05	0.000622719
AT3G04640.1	-0.510881	0.701794	3.98079	4.30527e-07	7.54606e-06
AT3G04060.1	-0.51128	0.7016	3.78658	4.44814e-07	7.78854e-06
AT5G65310.1	-0.511317	0.701582	3.50779	4.69378e-07	8.16879e-06
AT5G40410.1	-0.511711	0.70139	1.60711	0.000399733	0.00355566
AT1G74180.1	-0.511777	0.701358	2.54809	3.55385e-05	0.000416966
AT2G15630.1	-0.512198	0.701154	4.73243	4.93097e-08	1.02675e-06
AT3G62900.1	-0.512444	0.701034	6.32135	2.33948e-09	5.95668e-08
AT5G18370.1	-0.512708	0.700906	2.95291	1.15451e-05	0.000149521
AT2G23340.1	-0.512792	0.700865	1.56263	0.000375556	0.00336145
AT3G07390.1	-0.513061	0.700734	5.57356	4.63148e-09	1.13557e-07
AT3G14570.1	-0.513343	0.700597	3.68142	5.05128e-07	8.74674e-06
AT4G10070.1	-0.513343	0.700597	4.70872	8.38796e-08	1.67876e-06
AT2G45450.1	-0.513364	0.700587	5.93058	3.12346e-07	5.64123e-06
AT5G13190.1	-0.513886	0.700334	5.65046	3.95579e-10	1.11072e-08
AT1G77250.1	-0.514399	0.700084	2.8455	4.98206e-05	0.000564896
AT1G50890.1	-0.514538	0.700017	4.41222	1.82627e-07	3.45047e-06
AT4G13840.1	-0.515103	0.699743	1.00112	0.00227902	0.015779
AT5G62170.1	-0.515253	0.69967	1.12992	0.00161195	0.0117464
AT4G15120.1	-0.516025	0.699296	2.70973	6.25911e-06	8.65316e-05
AT1G65730.1	-0.516458	0.699086	4.30855	2.41893e-08	5.30377e-07
AT5G18340.1	-0.516569	0.699032	0.968445	0.00221304	0.0154136
AT2G31820.1	-0.516615	0.69901	3.41557	5.26081e-07	9.06397e-06
AT2G39518.1	-0.516672	0.698983	3.69261	1.32705e-07	2.58384e-06
AT1G62540.1	-0.516785	0.698928	2.82389	3.33349e-06	4.89557e-05
AT2G33580.1	-0.516956	0.698845	3.78827	7.6755e-06	0.000103535
AT5G40170.1	-0.517238	0.698708	2.79693	0.000289743	0.00268699
AT1G21100.1	-0.517314	0.698671	3.80879	4.27175e-06	6.10676e-05
AT5G40400.1	-0.517479	0.698592	2.44667	1.62283e-05	0.000203439
AT2G22830.1	-0.51811	0.698286	3.96757	2.08249e-07	3.90882e-06
AT4G21570.1	-0.51843	0.698131	5.71482	3.91837e-10	1.10201e-08
AT5G47960.1	-0.518532	0.698082	2.57259	0.000106274	0.00111197
AT5G52630.1	-0.518809	0.697948	2.37233	3.51599e-05	0.000413087
AT5G10370.1	-0.518995	0.697858	4.85791	5.52833e-07	9.48085e-06
AT2G17820.1	-0.519463	0.697631	7.44287	4.7602e-13	1.84118e-11
AT4G02380.1	-0.519483	0.697622	6.23855	5.0032e-08	1.04004e-06
AT1G74490.1	-0.519499	0.697614	2.09978	6.36165e-05	0.000697876
AT1G64100.1	-0.519936	0.697403	2.81229	3.30514e-06	4.85807e-05
AT4G19590.1	-0.520021	0.697362	1.43549	0.000624137	0.005248
AT5G13230.1	-0.520203	0.697274	2.06944	0.000520672	0.00447196
AT1G76350.1	-0.520252	0.69725	1.50527	0.000567998	0.00482785
AT2G25250.1	-0.520314	0.69722	5.03053	1.24927e-05	0.000161187
AT1G12300.1	-0.520668	0.697049	3.37365	6.97638e-05	0.00075473
AT3G02010.1	-0.520865	0.696954	2.92713	3.089e-06	4.56769e-05
AT4G08850.1	-0.520924	0.696925	8.02319	6.91387e-08	1.39837e-06
AT4G29670.2	-0.521016	0.696881	6.30939	5.21219e-09	1.26e-07
AT5G41330.1	-0.521065	0.696857	3.93754	2.51402e-07	4.62794e-06
AT1G06710.1	-0.521634	0.696582	4.08728	3.41305e-06	4.99536e-05
AT3G56270.1	-0.521943	0.696433	3.1603	1.17141e-06	1.88432e-05
AT3G05340.1	-0.522007	0.696402	3.10788	8.50378e-06	0.000113967
AT3G28380.1	-0.522264	0.696279	1.65484	0.000242841	0.00230694
AT2G46600.1	-0.522387	0.696219	5.25121	4.4945e-08	9.42257e-07
AT5G39660.1	-0.522392	0.696216	3.21001	6.116e-06	8.49625e-05
AT3G22800.1	-0.522456	0.696186	1.50944	0.00085592	0.00684259
AT2G39230.1	-0.522843	0.695999	5.07728	1.60092e-08	3.64004e-07
AT4G25620.1	-0.523249	0.695803	2.32266	0.000249749	0.00236191
AT5G46680.1	-0.523397	0.695732	2.01644	0.000109374	0.00114301
AT2G02150.1	-0.524067	0.695409	4.82109	2.0965e-07	3.92654e-06
AT3G49220.1	-0.524224	0.695333	1.24108	0.00149283	0.0110372
AT3G23170.1	-0.52487	0.695022	3.80177	1.38497e-05	0.000176841
AT2G06025.1	-0.526036	0.69446	3.45569	6.92911e-05	0.000750087
AT4G39790.1	-0.526248	0.694358	3.76045	1.46827e-07	2.83e-06
AT4G39270.1	-0.526755	0.694114	4.16785	7.20711e-08	1.45597e-06
AT5G60170.2	-0.526817	0.694084	5.99735	2.80119e-11	8.86288e-10
AT1G27690.1	-0.527154	0.693922	5.91409	1.06675e-09	2.8291e-08
AT4G16990.2	-0.52732	0.693843	1.03339	0.00164358	0.011943
AT1G28680.1	-0.527435	0.693787	3.03078	6.15061e-06	8.53056e-05
AT5G46090.1	-0.527603	0.693706	1.47188	0.000368	0.00330068
AT2G40280.1	-0.527783	0.69362	5.30036	4.44795e-10	1.24485e-08
AT2G32020.1	-0.528016	0.693508	5.11099	1.86553e-06	2.88754e-05
AT3G52250.1	-0.528964	0.693052	5.89622	5.47063e-08	1.12767e-06
AT1G70300.1	-0.529011	0.69303	2.33145	2.7116e-05	0.00032615
AT1G67560.1	-0.529046	0.693013	0.642749	0.00841147	0.0472205
AT5G24352.1	-0.529364	0.69286	1.01483	0.00361969	0.0233691
AT2G37980.1	-0.529465	0.692812	0.913621	0.00191799	0.0136246
AT5G24590.2	-0.530259	0.69243	5.57206	1.14562e-10	3.39972e-09
AT1G74600.1	-0.530811	0.692165	1.97358	0.000184838	0.00183579
AT5G22570.1	-0.530901	0.692122	1.56006	0.0012083	0.009235
AT3G46530.1	-0.531	0.692075	4.12159	4.96311e-09	1.20487e-07
AT3G45060.1	-0.531128	0.692013	2.74595	1.84369e-05	0.000228628
AT3G14550.1	-0.531918	0.691635	0.823927	0.00289664	0.0193019
AT2G46310.1	-0.531996	0.691597	5.94998	9.49637e-10	2.54995e-08
AT5G43630.1	-0.532032	0.69158	1.57482	0.000327939	0.00297392
AT5G49390.1	-0.533157	0.691041	1.81419	0.000255885	0.00240803
AT2G36485.1	-0.533288	0.690978	3.10533	1.55697e-06	2.44067e-05
AT5G67150.1	-0.533342	0.690952	1.97839	8.24109e-05	0.000876131
AT3G16610.1	-0.533699	0.690781	3.39874	2.3401e-06	3.54871e-05
AT5G60270.1	-0.533901	0.690684	4.36919	3.01267e-07	5.46408e-06
AT1G63740.1	-0.534009	0.690633	4.52684	4.87603e-07	8.4774e-06
AT3G51290.1	-0.5341	0.690589	2.50898	1.56781e-05	0.000197405
AT1G07280.1	-0.534361	0.690464	3.80822	1.91742e-06	2.95723e-05
AT1G19180.1	-0.53487	0.690221	4.80996	4.35833e-05	0.000501776
AT3G03350.2	-0.535194	0.690066	1.91405	0.000114234	0.00119019
AT1G80520.1	-0.535238	0.690045	2.23514	2.67677e-05	0.000322412
AT3G48060.1	-0.535266	0.690032	5.51571	3.92999e-07	6.93064e-06
AT5G15010.1	-0.535749	0.6898	1.68026	0.000217795	0.00210956
AT3G17800.2	-0.536158	0.689605	5.93701	1.68051e-09	4.3496e-08
AT4G21700.1	-0.536238	0.689567	3.52825	2.37449e-06	3.58821e-05
AT5G19060.1	-0.536557	0.689414	2.25885	6.31266e-05	0.000694716
AT5G59820.1	-0.537098	0.689156	4.86855	9.61888e-07	1.58279e-05
AT4G12250.1	-0.537134	0.689139	5.17654	6.24716e-08	1.2725e-06
AT3G30770.1	-0.537326	0.689047	2.74355	4.92474e-05	0.000559134
AT5G66480.1	-0.537547	0.688941	4.98818	1.50668e-10	4.41787e-09
AT1G11710.1	-0.537766	0.688837	2.04781	0.000126639	0.00130443
AT2G27820.1	-0.538447	0.688512	4.50571	1.69769e-08	3.84482e-07
AT5G56310.1	-0.538784	0.688351	1.99014	0.000168548	0.00168469
AT3G07960.1	-0.539335	0.688088	2.6356	8.56517e-06	0.000114487
AT3G25060.1	-0.53944	0.688038	1.56147	0.000420222	0.00370536
AT1G78922.1	-0.539777	0.687877	0.615439	0.0047329	0.0292086
AT3G59080.1	-0.539918	0.68781	4.96727	3.2153e-07	5.7768e-06
AT2G22070.1	-0.540201	0.687675	2.14972	3.51317e-05	0.000413038
AT1G55390.1	-0.540631	0.68747	0.707872	0.0042842	0.0268731
AT2G17787.1	-0.541269	0.687166	3.30708	1.6834e-06	2.6269e-05
AT5G20250.4	-0.541429	0.68709	2.73003	1.40308e-05	0.00017863
AT5G53370.1	-0.541494	0.687059	0.807415	0.00263708	0.0178278
AT4G08878.1	-0.54158	0.687018	0.472454	0.00494718	0.0303568
AT5G26770.2	-0.542149	0.686747	4.50172	6.13975e-09	1.46385e-07
AT1G22960.1	-0.542172	0.686736	3.50998	3.62888e-06	5.27983e-05
AT1G66610.1	-0.542185	0.68673	0.537806	0.0043425	0.0271497
AT3G53360.1	-0.542346	0.686654	2.39974	4.22234e-05	0.000488741
AT3G28880.1	-0.54238	0.686637	1.72276	0.000254078	0.00239365
AT5G41410.1	-0.542697	0.686487	0.403318	0.0087623	0.0487922
AT5G65570.1	-0.542706	0.686482	2.28829	2.38141e-05	0.000289674
AT4G19960.1	-0.542781	0.686446	4.17986	4.32378e-09	1.0662e-07
AT3G25780.1	-0.543518	0.686096	6.26857	3.74701e-07	6.66255e-06
AT1G53360.1	-0.543768	0.685977	1.76685	0.000181613	0.00180833
AT5G43820.1	-0.543848	0.685939	2.26276	3.7512e-05	0.000438031
AT3G27960.1	-0.544093	0.685823	6.11993	3.46303e-09	8.61354e-08
AT3G02470.1	-0.544575	0.685594	1.31609	0.000880159	0.0070006
AT2G46430.1	-0.545055	0.685365	2.11533	5.23757e-05	0.00058844
AT1G34260.1	-0.545064	0.685361	4.05217	5.64528e-09	1.35708e-07
AT5G46270.1	-0.545099	0.685344	3.96113	1.19397e-08	2.76219e-07
AT2G45970.1	-0.545122	0.685334	1.64026	0.000409879	0.00363277
AT1G56670.1	-0.545165	0.685313	0.668741	0.00513942	0.0313355
AT5G51630.1	-0.545845	0.68499	3.27424	2.40033e-06	3.62407e-05
AT5G67210.1	-0.546242	0.684801	2.27462	1.50248e-05	0.000189872
AT2G38820.2	-0.54638	0.684736	4.97551	1.0764e-08	2.49691e-07
AT1G05160.1	-0.54655	0.684655	3.71855	2.26903e-08	4.99419e-07
AT1G75860.1	-0.546873	0.684502	4.42681	8.49667e-08	1.69854e-06
AT1G71960.1	-0.547195	0.68435	2.26507	1.32421e-05	0.000170092
AT5G24830.1	-0.547695	0.684112	5.58313	1.43597e-09	3.75394e-08
AT5G08150.1	-0.548352	0.683801	1.10158	0.00109812	0.00849091
AT1G09390.1	-0.548383	0.683786	1.98968	3.80547e-05	0.000443766
AT5G61040.1	-0.549078	0.683457	1.63344	0.000374951	0.00335778
AT5G23930.1	-0.549976	0.683031	2.87526	7.07106e-07	1.18971e-05
AT4G19550.2	-0.55022	0.682916	1.74058	0.000151314	0.00152751
AT5G56250.2	-0.550856	0.682615	2.1453	0.000190701	0.00188749
AT5G42310.1	-0.551141	0.68248	2.79601	2.09629e-06	3.20723e-05
AT2G44800.1	-0.551383	0.682366	1.83834	8.28175e-05	0.000879911
AT1G22280.3	-0.552132	0.682012	3.6384	5.86899e-07	1.00215e-05
AT3G47430.1	-0.552367	0.6819	1.30098	0.00146136	0.0108464
AT1G32740.1	-0.552421	0.681875	0.535525	0.00563232	0.0338678
AT1G80320.1	-0.552744	0.681722	2.66542	4.9197e-06	6.95791e-05
AT5G62370.1	-0.553156	0.681528	3.5393	2.3179e-06	3.52748e-05
AT2G42880.1	-0.553338	0.681442	7.76801	6.24461e-13	2.35707e-11
AT2G01510.1	-0.553959	0.681149	3.32366	8.25936e-07	1.37752e-05
AT1G21110.1	-0.554474	0.680905	1.77793	0.000197657	0.00194111
AT3G27540.1	-0.55525	0.680539	2.93433	6.35389e-06	8.77714e-05
AT1G26500.1	-0.555451	0.680444	0.773832	0.00220313	0.0153648
AT5G46650.1	-0.555569	0.680389	0.61163	0.00399812	0.0253652
AT1G65120.2	-0.555704	0.680325	1.12241	0.000903334	0.00715517
AT4G30370.1	-0.555853	0.680255	2.37104	7.52747e-06	0.000101847
AT2G39350.1	-0.556201	0.680091	3.3942	7.8006e-08	1.56485e-06
AT5G51460.3	-0.556489	0.679955	2.22662	0.000213817	0.0020757
AT3G47080.1	-0.556828	0.679795	5.02894	2.50172e-09	6.34161e-08
AT4G36030.1	-0.55746	0.679497	1.58399	0.000160192	0.00161053
AT1G61860.1	-0.558025	0.679231	0.853213	0.00235119	0.0161746
AT1G77890.1	-0.558062	0.679214	3.97406	4.5161e-05	0.00051683
AT4G18790.1	-0.558883	0.678828	1.24065	0.000722225	0.00591668
AT3G21750.1	-0.558889	0.678825	1.62447	0.000102988	0.00108021
AT1G75410.1	-0.559232	0.678664	1.92806	4.78351e-05	0.000543816
AT1G66345.1	-0.560645	0.677999	1.79458	8.80717e-05	0.000932856
AT5G25500.1	-0.561016	0.677825	2.81466	1.50367e-06	2.36574e-05
AT1G70140.1	-0.561393	0.677648	5.33754	1.12228e-09	2.9718e-08
AT2G01180.1	-0.56149	0.677602	3.94927	2.16078e-08	4.77425e-07
AT4G08210.1	-0.561661	0.677522	1.98056	0.000165581	0.00165696
AT5G16910.1	-0.562006	0.67736	7.2487	4.74462e-09	1.15672e-07
AT4G32620.2	-0.562116	0.677308	5.32379	4.88422e-07	8.48306e-06
AT5G66631.1	-0.562544	0.677107	1.5992	0.000249274	0.00235871
AT1G65560.1	-0.563103	0.676845	2.31253	1.13434e-05	0.000147464
AT1G33420.1	-0.563208	0.676795	5.58665	1.02532e-09	2.73609e-08
AT5G53110.1	-0.563618	0.676603	1.89898	0.000145242	0.001474
AT5G38240.1	-0.563685	0.676572	1.70672	7.23809e-05	0.000778418
AT4G21390.1	-0.564475	0.676201	3.60379	3.0013e-08	6.51429e-07
AT1G17830.1	-0.565262	0.675833	2.23059	7.48239e-06	0.000101407
AT4G36670.1	-0.56527	0.675829	2.37165	0.000140411	0.00143173
AT1G52342.1	-0.56558	0.675684	4.73947	2.2774e-09	5.81582e-08
AT5G59550.1	-0.565836	0.675564	6.04702	3.5844e-11	1.11969e-09
AT5G18880.1	-0.565877	0.675544	1.82431	4.56187e-05	0.00052172
AT4G11845.1	-0.566364	0.675317	0.529055	0.00327026	0.0214022
AT1G01320.1	-0.566382	0.675308	5.38171	4.46039e-09	1.09518e-07
AT5G13590.1	-0.567017	0.675011	6.52847	7.41924e-10	2.01102e-08
AT1G07710.1	-0.567163	0.674943	0.14244	0.00759288	0.0435774
AT1G77655.1	-0.567259	0.674898	1.55382	0.000134408	0.00137459
AT4G22753.1	-0.567327	0.674866	2.038	5.00639e-05	0.000566907
AT3G02890.1	-0.567679	0.674702	5.26193	1.43524e-12	5.12519e-11
AT3G02468.1	-0.567726	0.674679	2.83838	0.000196991	0.00193639
AT1G80920.1	-0.568437	0.674347	2.3968	2.61561e-05	0.000316151
AT2G30505.1	-0.568724	0.674213	1.41959	0.000253288	0.00238882
AT4G15070.1	-0.569219	0.673982	2.50644	6.14684e-05	0.000678637
AT5G42280.1	-0.56939	0.673902	0.400806	0.00475921	0.0293185
AT2G39200.1	-0.569593	0.673807	1.54614	0.000188699	0.00187091
AT1G27370.1	-0.570569	0.673351	3.40573	3.67608e-06	5.33497e-05
AT5G38990.1	-0.570899	0.673197	2.38877	2.6485e-06	3.97784e-05
AT5G15630.1	-0.571516	0.672909	2.50097	2.90793e-06	4.33719e-05
AT5G21900.1	-0.571671	0.672837	2.31643	3.83674e-06	5.53081e-05
AT3G45630.1	-0.571938	0.672713	5.89798	9.83789e-13	3.60276e-11
AT2G39180.1	-0.572307	0.67254	3.52408	1.30223e-07	2.54414e-06
AT4G26440.1	-0.572926	0.672252	0.20059	0.00825596	0.0466213
AT4G27970.1	-0.57346	0.672003	3.02912	5.57236e-07	9.53395e-06
AT4G38420.1	-0.573556	0.671959	4.07091	4.166e-08	8.79818e-07
AT1G14870.1	-0.573954	0.671773	5.76103	3.51363e-08	7.51261e-07
AT3G52360.1	-0.574278	0.671622	0.748506	0.00167608	0.0121468
AT1G19700.1	-0.575954	0.670843	1.46262	0.000343154	0.00309883
AT1G55970.1	-0.576781	0.670458	4.03256	7.33469e-09	1.73891e-07
AT2G05910.1	-0.577208	0.67026	1.48502	0.000114448	0.0011917
AT2G48010.1	-0.577308	0.670213	4.93792	7.4344e-09	1.76012e-07
AT1G03750.1	-0.57737	0.670184	2.31476	2.32619e-06	3.53072e-05
AT5G35480.1	-0.578086	0.669852	0.705897	0.00159797	0.0116593
AT5G44730.2	-0.578155	0.66982	3.61569	3.22646e-08	6.95042e-07
AT3G28660.1	-0.578217	0.669791	2.97789	1.13959e-06	1.84348e-05
AT2G41430.1	-0.578819	0.669512	7.44771	3.42506e-13	1.33982e-11
AT4G15260.1	-0.579093	0.669385	4.65531	2.18262e-08	4.8163e-07
AT3G28860.1	-0.579095	0.669383	3.52079	5.16678e-07	8.91089e-06
AT5G13200.1	-0.579511	0.669191	5.40515	2.97615e-12	1.02656e-10
AT5G35370.1	-0.580322	0.668814	6.06916	2.92572e-10	8.28247e-09
AT3G53100.1	-0.580689	0.668644	0.867293	0.00133309	0.0100637
AT5G65830.1	-0.58123	0.668394	0.823219	0.00127652	0.00969188
AT2G33540.1	-0.581347	0.668339	3.76904	9.74658e-10	2.60494e-08
AT3G61460.1	-0.581513	0.668263	2.58512	6.00314e-05	0.000664476
AT2G26110.1	-0.582471	0.667819	2.91349	1.90269e-06	2.93977e-05
AT5G55100.2	-0.583219	0.667473	5.27403	4.71114e-09	1.15019e-07
AT2G33240.1	-0.583732	0.667236	2.48433	2.36647e-05	0.000288059
AT4G25270.1	-0.584421	0.666917	2.00492	1.34534e-05	0.000172291
AT5G02890.1	-0.584494	0.666883	1.21735	0.000308766	0.00282085
AT1G68710.1	-0.584994	0.666652	3.52869	3.90339e-08	8.27404e-07
AT3G57070.1	-0.585129	0.66659	2.88701	6.36745e-06	8.78882e-05
AT5G37540.1	-0.585178	0.666567	3.40821	7.55374e-07	1.2672e-05
AT4G34480.1	-0.585328	0.666498	5.49327	1.69895e-11	5.47608e-10
AT1G10040.1	-0.585535	0.666402	0.987958	0.00115304	0.0088559
AT1G08860.1	-0.588236	0.665156	1.37907	0.000298157	0.00274967
AT5G05140.1	-0.588844	0.664875	4.78771	9.01553e-11	2.6987e-09
AT5G07820.1	-0.589769	0.66445	2.63811	1.53957e-05	0.000194129
AT1G36060.1	-0.591108	0.663833	8.29762	5.43789e-13	2.07073e-11
AT3G19660.1	-0.591357	0.663718	0.7539	0.0014959	0.0110504
AT2G33050.1	-0.591503	0.663651	3.32504	2.69391e-07	4.92748e-06
AT3G25990.1	-0.591623	0.663596	1.0427	0.00058062	0.00492055
AT1G21130.1	-0.592176	0.663342	0.657247	0.00139522	0.0104393
AT4G23730.1	-0.592589	0.663152	4.01547	7.53402e-11	2.27901e-09
AT3G10040.1	-0.592777	0.663065	3.47268	5.9399e-08	1.21856e-06
AT4G07960.1	-0.593075	0.662928	6.01046	2.31978e-10	6.65466e-09
AT4G31520.1	-0.593297	0.662827	3.00014	4.09549e-06	5.87919e-05
AT5G36001.1	-0.594562	0.662245	3.67158	3.18599e-07	5.73611e-06
AT2G32460.1	-0.59472	0.662173	6.17509	2.57151e-12	8.92355e-11
AT1G68690.1	-0.595064	0.662015	4.76167	3.03611e-08	6.58155e-07
AT3G62690.1	-0.595446	0.66184	1.86915	2.0193e-05	0.000248436
AT5G66675.1	-0.595643	0.66175	4.41676	1.66052e-09	4.30434e-08
AT5G67480.2	-0.595793	0.661681	4.97961	4.83481e-13	1.86585e-11
AT2G02220.1	-0.596226	0.661482	4.96873	1.42932e-08	3.27148e-07
AT5G66620.1	-0.596763	0.661236	3.34531	1.41502e-08	3.24737e-07
AT2G26790.1	-0.596976	0.661138	2.46779	1.60103e-06	2.50745e-05
AT5G61010.1	-0.597247	0.661014	4.76723	1.90036e-08	4.22598e-07
AT5G48320.1	-0.598504	0.660438	2.36924	1.64872e-06	2.57722e-05
AT1G32690.1	-0.598869	0.660271	1.16852	0.000302983	0.00277686
AT1G19260.1	-0.59892	0.660248	1.58474	6.18839e-05	0.000682785
AT1G77660.1	-0.599201	0.660119	2.78482	1.65963e-07	3.1599e-06
AT3G57530.1	-0.599636	0.65992	5.07907	1.77136e-10	5.14143e-09
AT2G40330.1	-0.600147	0.659687	2.425	1.13793e-06	1.84253e-05
AT1G63840.1	-0.600522	0.659515	2.42154	1.37832e-05	0.000176122
AT4G30280.1	-0.600853	0.659364	5.56769	1.4207e-10	4.18719e-09
AT5G61400.1	-0.601524	0.659057	1.17753	0.000204536	0.00200027
AT1G03370.1	-0.601537	0.659051	5.01364	2.56587e-11	8.1483e-10
AT2G05810.1	-0.601957	0.658859	5.91182	2.0005e-11	6.41203e-10
AT3G14460.1	-0.602244	0.658729	2.38388	5.1299e-06	7.22552e-05
AT3G14470.1	-0.602387	0.658663	3.49435	1.75502e-06	2.73617e-05
AT5G18320.1	-0.602493	0.658615	0.219663	0.00497688	0.0305064
AT5G62865.1	-0.602847	0.658453	3.3756	5.14107e-07	8.87543e-06
AT3G15630.1	-0.602964	0.6584	3.341	5.39231e-09	1.29989e-07
AT1G73540.1	-0.603302	0.658246	3.67513	1.52706e-06	2.39816e-05
AT3G58790.1	-0.603904	0.657971	4.37176	3.78397e-10	1.06595e-08
AT1G71110.1	-0.604273	0.657803	6.50315	6.52627e-15	3.03595e-13
AT2G28830.1	-0.604864	0.657533	2.87761	1.55345e-07	2.97749e-06
AT2G31130.1	-0.605699	0.657153	1.86562	2.01231e-05	0.000247754
AT4G09840.1	-0.606568	0.656757	0.541994	0.00143402	0.0106816
AT3G15930.1	-0.60664	0.656724	1.4051	0.000165347	0.00165655
AT5G46720.1	-0.606739	0.656679	0.652709	0.00119945	0.0091755
AT2G41180.1	-0.607293	0.656427	4.3775	8.15103e-09	1.92186e-07
AT5G38850.1	-0.60757	0.656301	2.97491	4.53262e-07	7.92036e-06
AT2G39950.1	-0.607952	0.656128	4.19044	2.35802e-10	6.74191e-09
AT3G13770.1	-0.608412	0.655918	0.478175	0.00209552	0.0146917
AT4G39840.1	-0.608819	0.655733	4.10076	2.46412e-10	7.02194e-09
AT1G53350.1	-0.609159	0.655579	3.15143	1.49881e-07	2.87919e-06
AT5G43790.1	-0.60944	0.655451	2.40899	5.43195e-07	9.34947e-06
AT5G38680.1	-0.609813	0.655282	-0.0577954	0.0085811	0.0479383
AT1G02400.1	-0.610048	0.655175	2.86097	9.28776e-08	1.8452e-06
AT3G24870.1	-0.611188	0.654658	3.54416	5.40791e-09	1.30183e-07
AT5G57250.1	-0.611259	0.654625	3.06996	7.3722e-06	0.00010015
AT5G57380.1	-0.611411	0.654556	0.866475	0.000611167	0.00514648
AT1G53600.1	-0.611563	0.654487	1.39452	6.39863e-05	0.000700593
AT3G02150.2	-0.612395	0.65411	1.38768	7.63256e-05	0.000815466
AT5G62570.2	-0.6127	0.653972	4.40786	2.3e-12	8.01369e-11
AT3G11650.1	-0.612729	0.653959	3.12064	4.93334e-08	1.02675e-06
AT1G79160.1	-0.614942	0.652956	5.51261	9.90101e-15	4.49647e-13
AT3G10985.1	-0.6154	0.652749	6.18285	1.73492e-13	6.99332e-12
AT3G23470.1	-0.615537	0.652687	0.257116	0.00440573	0.0274851
AT3G26550.1	-0.615711	0.652608	0.328487	0.00393149	0.0250162
AT1G32700.1	-0.616438	0.652279	5.23667	2.32015e-12	8.06755e-11
AT4G18210.1	-0.616993	0.652029	1.88013	3.7448e-05	0.00043758
AT3G22690.1	-0.617447	0.651823	2.81511	9.37399e-07	1.54804e-05
AT2G01340.1	-0.617813	0.651658	4.94527	1.56587e-12	5.53424e-11
AT4G36550.1	-0.618667	0.651272	1.90887	0.000101444	0.00106467
AT1G53170.1	-0.619759	0.65078	4.22733	6.17658e-10	1.69016e-08
AT2G05940.1	-0.619854	0.650737	4.51079	9.2946e-08	1.8452e-06
AT4G28690.1	-0.619938	0.650699	2.54254	2.33651e-07	4.32895e-06
AT5G04230.2	-0.620662	0.650373	0.0365022	0.00623389	0.0368721
AT5G48560.1	-0.620728	0.650343	0.939333	0.00038941	0.00346742
AT2G28650.1	-0.621449	0.650018	0.957001	0.000665236	0.00553142
AT3G60110.1	-0.621529	0.649982	3.14037	3.34644e-08	7.19986e-07
AT1G59970.1	-0.621586	0.649956	1.73807	7.1027e-05	0.000766468
AT3G27290.1	-0.622145	0.649704	2.13395	7.49586e-06	0.00010151
AT1G56570.1	-0.623016	0.649312	2.88521	1.7298e-08	3.89194e-07
AT1G18390.2	-0.623395	0.649142	1.65209	2.23681e-05	0.000273049
AT5G37400.1	-0.624155	0.6488	3.04102	2.18338e-06	3.32863e-05
AT1G08720.1	-0.624702	0.648554	5.02807	1.19266e-12	4.33995e-11
AT2G47220.1	-0.624729	0.648541	2.9203	8.47791e-09	1.99347e-07
AT3G61170.1	-0.624925	0.648453	1.87809	7.14587e-06	9.75375e-05
AT3G49790.1	-0.62515	0.648353	0.935662	0.000333541	0.00301994
AT1G14330.1	-0.625413	0.648234	5.33033	1.2353e-08	2.85014e-07
AT3G46660.1	-0.625536	0.648179	2.21385	8.90083e-07	1.47878e-05
AT1G21090.1	-0.625836	0.648044	2.14549	2.07186e-06	3.17544e-05
AT1G58520.2	-0.625893	0.648019	0.385221	0.00190348	0.0135272
AT4G26950.1	-0.626326	0.647824	0.340944	0.0041229	0.0260225
AT5G59540.1	-0.626803	0.64761	0.551737	0.0011075	0.00854812
AT1G14480.1	-0.626818	0.647603	2.33192	1.28754e-06	2.05767e-05
AT4G01920.1	-0.626857	0.647586	3.40801	8.74429e-09	2.0533e-07
AT3G14205.1	-0.627114	0.64747	2.61247	1.36906e-07	2.65663e-06
AT3G19190.1	-0.627843	0.647143	5.0545	6.00677e-12	2.01145e-10
AT4G26120.1	-0.628117	0.64702	0.254251	0.00263378	0.0178124
AT1G14345.1	-0.628612	0.646798	1.95874	8.8723e-06	0.000118197
AT2G27630.1	-0.628801	0.646714	0.880124	0.000384201	0.00342281
AT1G77500.1	-0.629017	0.646617	3.48105	1.515e-10	4.43472e-09
AT1G65130.1	-0.629498	0.646401	0.640996	0.000821431	0.00661603
AT4G19870.1	-0.629759	0.646284	2.39123	1.85891e-06	2.87989e-05
AT1G01560.2	-0.629901	0.646221	1.0864	0.000131434	0.00134898
AT3G43291.1	-0.630537	0.645936	-0.104121	0.00845897	0.0474606
AT3G04450.1	-0.631058	0.645703	1.55913	1.3878e-05	0.00017707
AT1G47580.1	-0.632277	0.645157	0.20374	0.00492617	0.0302628
AT4G17490.1	-0.632588	0.645018	2.76684	3.14264e-08	6.78683e-07
AT5G39680.1	-0.632774	0.644935	1.83325	1.03726e-05	0.000136702
AT2G02890.1	-0.632998	0.644835	2.43341	2.52055e-07	4.63501e-06
AT4G02075.1	-0.633078	0.644799	-0.0514453	0.00898219	0.0497751
AT1G52430.1	-0.633449	0.644633	1.68766	7.9143e-06	0.000106506
AT2G31990.1	-0.635467	0.643733	2.11974	2.65426e-06	3.98301e-05
AT5G46330.1	-0.635479	0.643727	3.67496	2.16299e-09	5.53184e-08
AT1G61820.1	-0.635565	0.643689	4.909	1.65751e-11	5.3626e-10
AT3G04690.1	-0.635663	0.643645	3.31555	8.52312e-08	1.70186e-06
AT2G38310.1	-0.635686	0.643635	4.15293	2.38411e-09	6.06135e-08
AT5G37750.1	-0.636571	0.64324	1.08192	0.000122843	0.00127066
AT4G02330.1	-0.636758	0.643156	3.43564	1.44921e-07	2.79638e-06
AT3G59700.1	-0.636858	0.643112	3.54141	4.7423e-10	1.32293e-08
AT1G12610.1	-0.639008	0.642154	3.06999	3.9819e-07	7.01499e-06
AT5G53290.1	-0.639047	0.642137	2.65302	1.74717e-07	3.31192e-06
AT3G50420.1	-0.639064	0.64213	1.18785	0.000206848	0.00201674
AT2G35710.1	-0.639163	0.642086	3.21939	3.64769e-07	6.49939e-06
AT2G23120.1	-0.639941	0.641739	5.23014	3.50053e-08	7.49393e-07
AT3G61810.1	-0.64003	0.641699	1.17225	0.000277799	0.00259159
AT3G08760.1	-0.640191	0.641628	4.289	5.34207e-11	1.63318e-09
AT3G28620.1	-0.641258	0.641153	0.624692	0.000701436	0.00577109
AT1G20735.1	-0.641421	0.641081	0.477132	0.00110721	0.00854812
AT4G05010.1	-0.641964	0.64084	-0.0544461	0.00545729	0.032993
AT1G55980.1	-0.642256	0.64071	0.576469	0.00520391	0.0316501
AT3G13682.1	-0.642572	0.64057	1.26774	6.48884e-05	0.000710019
AT3G44713.1	-0.643044	0.64036	1.94283	3.79283e-06	5.47669e-05
AT3G16750.1	-0.643307	0.640244	2.07033	1.02482e-06	1.67355e-05
AT5G19900.1	-0.643479	0.640167	5.25636	3.05354e-12	1.05115e-10
AT1G78080.1	-0.643492	0.640161	8.09982	1.26408e-12	4.56129e-11
AT5G11070.1	-0.643642	0.640095	2.29667	2.62943e-05	0.000317376
AT5G65925.1	-0.643937	0.639964	0.29245	0.0016098	0.0117356
AT5G01560.1	-0.644265	0.639819	3.10579	9.70319e-08	1.91967e-06
AT5G20220.1	-0.644276	0.639814	3.33456	3.59864e-10	1.01707e-08
AT3G62730.1	-0.644832	0.639567	2.43046	7.82244e-07	1.30845e-05
AT1G23390.1	-0.645045	0.639473	3.93467	2.92488e-11	9.20348e-10
AT3G49160.1	-0.645414	0.639309	1.51355	1.50223e-05	0.000189872
AT1G77390.1	-0.64683	0.638682	2.01824	2.32281e-06	3.52871e-05
AT1G64070.1	-0.647824	0.638242	2.79463	3.15367e-08	6.80213e-07
AT5G03555.1	-0.648083	0.638128	1.5287	5.06701e-05	0.00057215
AT4G01010.1	-0.648183	0.638083	3.09382	4.36827e-08	9.1803e-07
AT3G25870.1	-0.648922	0.637757	4.0855	1.23401e-10	3.65573e-09
AT5G04480.1	-0.650412	0.637098	5.38911	8.78026e-16	4.38046e-14
AT3G05200.1	-0.650431	0.63709	5.99315	1.85137e-13	7.42794e-12
AT5G12880.1	-0.650594	0.637018	5.81497	9.53849e-10	2.55727e-08
AT5G57710.1	-0.650598	0.637016	4.61423	3.33774e-11	1.04643e-09
AT5G52930.1	-0.651634	0.636559	0.409564	0.00109762	0.00849086
AT5G02910.1	-0.652828	0.636032	2.49169	2.32036e-07	4.31296e-06
AT3G53240.1	-0.653184	0.635875	4.52872	1.65048e-12	5.82131e-11
AT5G61940.1	-0.65322	0.63586	1.68289	4.24756e-06	6.08228e-05
AT3G51680.1	-0.653763	0.63562	3.0089	1.44706e-08	3.30767e-07
AT2G23430.1	-0.653798	0.635605	3.79118	1.06104e-09	2.82208e-08
AT5G59430.1	-0.654193	0.635431	2.30657	2.10288e-07	3.93422e-06
AT5G43066.1	-0.655625	0.6348	0.106479	0.0029754	0.0197275
AT3G50900.1	-0.655734	0.634752	2.57792	1.07796e-07	2.11319e-06
AT2G39210.1	-0.655793	0.634727	8.14927	8.65443e-14	3.5894e-12
AT3G11690.1	-0.656135	0.634576	4.55106	2.36122e-11	7.52618e-10
AT1G75020.1	-0.65692	0.634231	2.98309	3.07178e-07	5.55956e-06
AT1G71490.1	-0.658085	0.633719	2.18923	2.49455e-06	3.75973e-05
AT4G13420.1	-0.658741	0.633431	2.67091	5.66941e-08	1.16725e-06
AT1G07520.1	-0.65905	0.633295	4.3577	1.45721e-09	3.80024e-08
AT2G19980.1	-0.659385	0.633148	0.803444	0.000235964	0.00225634
AT1G10650.1	-0.661363	0.632281	2.4727	4.17226e-08	8.8006e-07
AT5G42650.1	-0.661367	0.632279	3.77225	4.39656e-11	1.35373e-09
AT3G46150.1	-0.661653	0.632154	-0.185493	0.00902668	0.0499734
AT5G45100.1	-0.661711	0.632128	4.77119	5.90807e-14	2.50467e-12
AT2G20562.1	-0.661712	0.632128	1.55896	1.17589e-05	0.000152176
AT4G26090.1	-0.662153	0.631935	3.79555	8.5526e-11	2.56907e-09
AT1G13800.1	-0.663354	0.631409	1.80413	3.56592e-06	5.197e-05
AT5G03190.2	-0.66337	0.631402	2.89324	5.0908e-07	8.80632e-06
AT1G70740.1	-0.66484	0.630759	4.66786	7.16546e-14	3.00078e-12
AT1G68930.1	-0.665067	0.63066	2.24143	3.87625e-07	6.84989e-06
AT5G03720.1	-0.665695	0.630385	3.06588	2.92561e-09	7.34374e-08
AT3G51320.1	-0.666561	0.630006	3.09717	2.59142e-10	7.36032e-09
AT3G48770.1	-0.666587	0.629995	4.0691	9.46436e-11	2.82813e-09
AT5G57070.1	-0.666726	0.629935	1.11737	6.61945e-05	0.000721558
AT5G11430.1	-0.667143	0.629752	4.70173	1.34874e-09	3.5388e-08
AT4G15975.1	-0.667829	0.629453	0.240222	0.00202051	0.0142412
AT2G23450.2	-0.668337	0.629232	5.14132	5.32421e-15	2.50383e-13
AT2G40270.1	-0.669567	0.628695	5.89624	1.38403e-13	5.63166e-12
AT1G72300.1	-0.670364	0.628348	2.94794	5.1692e-09	1.25137e-07
AT3G25700.1	-0.671702	0.627766	2.17206	1.11908e-06	1.81372e-05
AT3G22160.1	-0.671782	0.627731	5.2191	1.45891e-12	5.18817e-11
AT1G59620.1	-0.671953	0.627656	3.34603	2.33569e-10	6.68917e-09
AT1G21050.1	-0.67246	0.627436	1.59535	9.28367e-06	0.00012339
AT2G31880.1	-0.672672	0.627344	4.58173	9.49222e-07	1.56345e-05
AT3G20310.1	-0.672909	0.62724	4.45779	9.49506e-13	3.48463e-11
AT3G63010.1	-0.673052	0.627178	6.37053	6.60129e-13	2.48082e-11
AT2G28080.1	-0.673095	0.62716	4.4984	1.07347e-13	4.40968e-12
AT2G42370.1	-0.673142	0.62714	2.64299	4.69218e-08	9.80119e-07
AT4G33170.1	-0.67464	0.626488	0.702891	0.000377058	0.00337314
AT5G64660.1	-0.674975	0.626343	5.08814	2.82874e-12	9.79643e-11
AT2G41410.1	-0.675319	0.626194	7.90092	2.44708e-15	1.18981e-13
AT3G49530.1	-0.675471	0.626128	6.46649	7.33377e-15	3.39325e-13
AT1G02810.1	-0.675712	0.626023	1.83056	4.21626e-06	6.04753e-05
AT2G36980.1	-0.676336	0.625753	1.13528	0.000260242	0.00244369
AT3G04010.1	-0.676801	0.625551	0.302576	0.00105413	0.00820801
AT5G60280.1	-0.678139	0.624971	2.10847	1.34085e-06	2.12936e-05
AT3G54220.1	-0.678613	0.624766	1.12933	5.87373e-05	0.000653092
AT5G35732.1	-0.678705	0.624726	1.53093	8.10425e-06	0.000108892
AT1G23460.1	-0.678804	0.624683	1.90786	6.0855e-07	1.03707e-05
ATCG00730.1	-0.679501	0.624381	0.900202	0.00662762	0.0388009
AT1G15100.1	-0.679616	0.624332	5.58766	3.01812e-16	1.57418e-14
AT1G71697.1	-0.67996	0.624183	2.18782	1.63411e-07	3.11533e-06
AT2G25625.1	-0.680774	0.62383	2.36925	3.6449e-08	7.76435e-07
AT5G48670.1	-0.681262	0.623619	-0.047199	0.00322768	0.021173
AT4G10820.1	-0.681517	0.623509	-0.34295	0.00572737	0.0343722
AT3G07520.1	-0.682035	0.623285	3.2025	1.62342e-10	4.74401e-09
AT4G31710.1	-0.684151	0.622372	1.13975	7.81902e-05	0.000832803
AT4G27840.1	-0.684945	0.62203	3.00901	9.11571e-09	2.1376e-07
AT5G42450.1	-0.685494	0.621793	1.59363	3.19891e-06	4.71804e-05
AT3G11580.1	-0.685599	0.621747	3.00604	4.82344e-10	1.34338e-08
AT1G75260.1	-0.685983	0.621582	0.12308	0.00224727	0.0155905
AT2G39710.1	-0.686235	0.621473	1.04079	7.0453e-05	0.000761229
AT2G21900.1	-0.686954	0.621164	0.430138	0.000709859	0.00582647
AT1G30640.1	-0.68704	0.621127	3.22737	3.97876e-09	9.83943e-08
AT3G01750.1	-0.687114	0.621095	0.00297302	0.00184233	0.0131523
AT3G58940.1	-0.687229	0.621046	1.82547	2.03078e-06	3.12087e-05
AT5G16830.1	-0.687265	0.62103	4.88926	6.33789e-13	2.38704e-11
AT2G16400.1	-0.687612	0.620881	6.12485	5.73243e-17	3.14225e-15
AT1G44608.1	-0.687799	0.6208	2.32688	3.41698e-08	7.34245e-07
AT4G21065.1	-0.688009	0.62071	1.11092	3.09664e-05	0.000368089
AT4G05070.1	-0.689013	0.620278	1.61245	3.4333e-06	5.02072e-05
AT2G28890.1	-0.69121	0.619334	1.16937	2.06069e-05	0.000252986
AT5G24040.1	-0.691343	0.619277	0.690139	0.000273351	0.00255425
AT3G04050.1	-0.692395	0.618826	2.58347	3.53866e-09	8.78896e-08
AT3G45960.2	-0.693408	0.618391	6.89051	3.69588e-12	1.25967e-10
AT1G72940.1	-0.693448	0.618374	3.42599	1.68458e-09	4.35359e-08
AT5G62770.1	-0.693954	0.618157	2.65873	1.41093e-07	2.72864e-06
AT5G67020.1	-0.694716	0.617831	0.0332314	0.00174931	0.0125927
AT5G48410.1	-0.695559	0.61747	0.0676992	0.00230565	0.0159057
AT1G18750.1	-0.69579	0.617371	0.914141	4.96674e-05	0.000563531
AT5G44870.1	-0.695996	0.617283	2.52264	2.92453e-08	6.35568e-07
AT1G13630.1	-0.696566	0.617039	1.89463	5.53031e-07	9.48085e-06
AT5G04340.1	-0.696586	0.617031	0.283257	0.000836484	0.00670277
AT5G39020.1	-0.697127	0.616799	0.20327	0.00137161	0.0103003
AT5G36925.1	-0.697319	0.616717	-0.56809	0.00835491	0.0470411
AT4G39190.1	-0.697334	0.616711	0.681642	0.000124371	0.00128415
AT1G12290.1	-0.697353	0.616703	0.913869	6.6764e-05	0.000725927
AT1G56140.1	-0.698636	0.616154	6.63126	5.94098e-16	3.03431e-14
AT2G42955.1	-0.701113	0.615098	2.02126	1.5479e-07	2.97017e-06
AT5G01100.1	-0.701378	0.614985	2.26037	6.76388e-08	1.36965e-06
AT5G63140.1	-0.701721	0.614838	2.48636	1.34063e-07	2.60438e-06
AT5G53830.1	-0.702611	0.614459	5.88066	2.11487e-13	8.46538e-12
AT5G07130.1	-0.703006	0.614291	2.08647	2.22197e-07	4.13902e-06
AT1G69610.1	-0.703341	0.614148	0.110408	0.00131501	0.00994028
AT1G59720.1	-0.704809	0.613524	0.576501	0.000322852	0.00293242
AT4G33565.1	-0.70597	0.61303	1.20237	1.07976e-05	0.000141436
AT3G50760.1	-0.707423	0.612413	2.40902	5.1281e-08	1.06471e-06
AT1G04840.1	-0.707526	0.612369	1.51873	2.04091e-06	3.13364e-05
AT4G24380.1	-0.708292	0.612044	2.82244	2.83051e-09	7.14351e-08
AT2G16870.1	-0.708599	0.611914	2.91605	4.72997e-10	1.32163e-08
AT2G16660.1	-0.70877	0.611841	8.50207	1.38373e-16	7.32823e-15
AT2G20570.2	-0.709549	0.611511	0.773351	7.24057e-05	0.000778418
AT2G35000.1	-0.709709	0.611443	0.843397	6.81545e-05	0.00074011
AT1G22985.1	-0.7136	0.609797	4.33257	9.72859e-12	3.19558e-10
AT1G27770.1	-0.714602	0.609373	7.27986	3.23296e-16	1.68114e-14
AT4G35480.1	-0.715385	0.609043	4.84854	1.10021e-12	4.01205e-11
AT4G28350.1	-0.716082	0.608748	4.83383	1.25728e-11	4.09079e-10
AT4G13650.1	-0.716297	0.608658	2.39303	1.08194e-07	2.11858e-06
AT1G07630.1	-0.716406	0.608612	5.02026	2.92743e-15	1.41935e-13
AT2G19330.1	-0.716803	0.608444	0.918813	3.70319e-05	0.000433012
AT1G56710.1	-0.718029	0.607927	3.79429	2.21521e-13	8.84646e-12
AT1G24330.1	-0.719134	0.607462	3.12451	3.62742e-10	1.02353e-08
AT2G13600.1	-0.720042	0.60708	1.71631	4.64129e-07	8.08562e-06
AT4G18290.1	-0.720263	0.606987	1.1186	1.07442e-05	0.000141059
AT1G28360.1	-0.720508	0.606884	2.23726	1.47931e-07	2.84809e-06
AT1G20450.1	-0.720612	0.60684	7.6104	5.35503e-13	2.0461e-11
AT3G05320.1	-0.722125	0.606204	4.72044	1.69395e-11	5.47022e-10
AT2G40990.1	-0.722252	0.606151	1.22117	1.13841e-05	0.000147771
AT5G62520.1	-0.722578	0.606014	4.69886	3.39867e-13	1.33253e-11
AT5G43610.1	-0.723581	0.605592	0.730622	0.000120584	0.0012503
AT4G23190.1	-0.723664	0.605558	3.85538	1.6696e-13	6.74583e-12
AT1G07000.1	-0.723912	0.605454	4.17545	8.65689e-13	3.19748e-11
AT1G78280.1	-0.724425	0.605238	6.3391	4.43402e-19	2.85836e-17
AT2G19550.1	-0.724751	0.605101	-0.169014	0.0036014	0.0232772
AT2G44840.1	-0.725711	0.604699	1.11376	1.83238e-05	0.00022739
AT1G11050.1	-0.725774	0.604673	3.57344	3.42035e-09	8.5197e-08
ATCG00340.1	-0.726382	0.604418	0.655961	0.00152556	0.0112166
AT3G01630.1	-0.726565	0.604341	0.118851	0.00112774	0.00868097
AT5G08310.1	-0.72758	0.603916	3.09198	2.89423e-10	8.20685e-09
AT2G32190.1	-0.727712	0.603861	1.65794	5.47696e-07	9.41753e-06
AT2G19710.1	-0.729102	0.603279	4.44988	8.51045e-13	3.15015e-11
AT4G25390.1	-0.729169	0.603251	3.30452	1.31767e-12	4.7348e-11
AT3G60290.1	-0.729172	0.60325	1.38435	1.84373e-06	2.86152e-05
AT1G10480.1	-0.729458	0.603131	0.983402	2.983e-05	0.000355318
AT2G40390.1	-0.729596	0.603073	1.63689	1.50545e-05	0.000190109
AT5G16080.1	-0.730214	0.602815	1.90732	7.32142e-08	1.4756e-06
AT1G05610.1	-0.731906	0.602108	-0.156599	0.0022862	0.0158223
AT5G38340.1	-0.731953	0.602088	2.71125	2.76682e-09	6.99303e-08
AT1G52450.1	-0.731969	0.602081	1.48304	1.18593e-06	1.90413e-05
AT3G10570.1	-0.732183	0.601992	-0.610175	0.0077996	0.0445115
AT1G23450.1	-0.732968	0.601665	1.83092	6.24458e-07	1.06207e-05
AT4G01360.1	-0.733127	0.601598	5.9302	4.44081e-10	1.24485e-08
AT1G64390.1	-0.733369	0.601498	7.45238	2.26072e-23	1.87978e-21
AT1G20100.1	-0.733814	0.601312	8.25981	2.41216e-15	1.17615e-13
AT5G10695.1	-0.734824	0.600891	4.87757	6.81438e-12	2.26427e-10
AT4G34150.1	-0.735693	0.60053	5.67051	7.84292e-13	2.92191e-11
AT1G50770.1	-0.736201	0.600318	0.809309	5.3215e-05	0.000596313
AT5G57630.1	-0.736404	0.600234	1.33453	2.589e-06	3.89186e-05
AT3G09040.1	-0.736789	0.600073	2.39567	2.65123e-09	6.71072e-08
AT1G51030.1	-0.737023	0.599976	1.00534	2.02337e-05	0.000248759
AT4G35110.3	-0.737257	0.599879	1.57521	1.8457e-06	2.86201e-05
AT2G46620.1	-0.737504	0.599776	3.8774	4.01442e-11	1.24498e-09
AT1G69790.1	-0.737857	0.599629	0.0396507	0.00096056	0.00757013
ATMG00670.1	-0.737981	0.599578	0.352186	0.00850467	0.0476505
AT5G40030.1	-0.738428	0.599392	-0.0745634	0.00260535	0.0176409
AT2G46810.1	-0.73852	0.599354	0.0968688	0.00077545	0.00629577
AT4G00150.1	-0.738917	0.599189	-0.354002	0.00530465	0.0321718
AT3G18950.1	-0.739158	0.599089	1.66967	2.43319e-07	4.49356e-06
AT1G69920.1	-0.739428	0.598977	2.64163	6.99844e-10	1.90597e-08
AT1G17230.1	-0.739452	0.598967	1.93071	8.07768e-07	1.34984e-05
AT1G13360.1	-0.739478	0.598956	4.13768	1.24299e-12	4.49462e-11
AT4G33920.1	-0.740055	0.598717	5.67379	5.59669e-13	2.12181e-11
AT3G28180.1	-0.741997	0.597911	7.80922	3.98224e-15	1.89343e-13
AT2G37530.1	-0.743026	0.597485	-0.594682	0.00799366	0.0453772
AT5G41100.1	-0.744298	0.596958	5.0484	1.94496e-15	9.56476e-14
AT1G29690.1	-0.74574	0.596362	4.69672	1.67933e-12	5.91096e-11
AT2G23100.1	-0.746241	0.596155	4.13965	4.32021e-12	1.46665e-10
AT5G41400.1	-0.746554	0.596025	4.10926	5.25362e-13	2.01393e-11
AT4G30100.1	-0.746691	0.595969	5.8452	8.28785e-15	3.81419e-13
AT4G18630.1	-0.747464	0.59565	3.84571	1.08762e-12	3.97455e-11
AT2G27500.1	-0.747641	0.595577	0.953176	1.10567e-05	0.000144585
AT4G13880.1	-0.749561	0.594784	1.68102	6.75635e-07	1.14234e-05
AT2G23810.1	-0.751263	0.594083	4.76272	2.50658e-10	7.13113e-09
AT2G17840.1	-0.751654	0.593922	8.43191	1.62062e-15	7.99257e-14
AT3G03050.1	-0.752373	0.593626	7.66772	2.81998e-18	1.73969e-16
AT2G40095.1	-0.752425	0.593605	2.76676	1.10369e-08	2.55675e-07
AT5G37440.1	-0.754275	0.592844	0.920294	1.6796e-05	0.000210015
AT1G19840.1	-0.754756	0.592647	1.59618	1.88287e-07	3.54572e-06
AT5G16360.1	-0.755024	0.592537	0.457074	0.000146113	0.00148022
AT5G14350.1	-0.755721	0.59225	-0.0881337	0.000659068	0.00548808
AT5G10380.1	-0.75579	0.592222	3.82303	3.5225e-11	1.10235e-09
AT4G27410.3	-0.755866	0.592191	0.0808357	0.000891058	0.00706769
AT1G69260.1	-0.758077	0.591284	1.86979	5.20937e-08	1.07898e-06
AT2G19810.1	-0.758204	0.591232	3.79024	5.24095e-13	2.01356e-11
AT1G74200.1	-0.758418	0.591144	2.44972	3.06458e-08	6.63491e-07
AT1G19380.1	-0.758723	0.591019	4.91022	9.49471e-15	4.33482e-13
AT1G09940.1	-0.759228	0.590812	4.05354	2.88454e-14	1.26333e-12
AT4G10550.3	-0.759305	0.590781	2.91428	6.15677e-12	2.05369e-10
AT4G29440.1	-0.759739	0.590603	4.50511	6.05555e-12	2.02385e-10
AT2G33060.1	-0.760293	0.590377	1.63192	3.44044e-07	6.1556e-06
AT3G21120.1	-0.760342	0.590356	-0.420396	0.0033427	0.0218016
AT5G40460.1	-0.761776	0.58977	2.10668	6.23407e-08	1.27189e-06
AT3G51180.1	-0.762092	0.589641	3.20643	1.12987e-09	2.98729e-08
AT4G17900.1	-0.762249	0.589576	4.04597	6.01428e-16	3.06265e-14
AT1G74940.1	-0.762706	0.58939	2.1661	2.92691e-09	7.34374e-08
AT5G06740.1	-0.762878	0.58932	-0.479289	0.00712912	0.0413431
AT4G02040.1	-0.763512	0.589061	2.13099	4.94505e-09	1.20218e-07
AT5G44510.1	-0.76356	0.589041	1.75112	4.28467e-07	7.51761e-06
AT1G52580.1	-0.764306	0.588736	0.344644	0.000276435	0.00258026
AT5G20790.1	-0.765192	0.588375	7.16701	4.58062e-25	4.38009e-23
AT3G59900.1	-0.765968	0.588059	1.16708	7.28757e-06	9.9157e-05
AT5G65820.1	-0.766218	0.587957	1.97916	5.25475e-08	1.08577e-06
AT1G75960.1	-0.766787	0.587725	0.262866	0.000533787	0.00456574
AT1G16110.1	-0.767039	0.587622	3.23531	4.7028e-12	1.59027e-10
AT2G23300.1	-0.767165	0.587571	1.66633	1.63441e-07	3.11533e-06
AT1G66910.1	-0.767338	0.5875	-0.297578	0.00226568	0.0156992
AT2G46690.1	-0.767682	0.587361	3.31865	1.25862e-09	3.31244e-08
AT2G46735.1	-0.768076	0.5872	3.30927	4.12148e-11	1.27588e-09
AT2G33110.1	-0.768119	0.587182	2.35465	7.10247e-10	1.93124e-08
AT2G44080.1	-0.770107	0.586374	5.5819	1.12328e-11	3.67563e-10
AT5G38710.1	-0.770692	0.586136	4.64277	3.15476e-17	1.78617e-15
AT5G13330.1	-0.770759	0.586109	7.58155	1.19752e-19	8.05146e-18
AT2G34620.1	-0.771099	0.585971	0.696894	5.92694e-05	0.000658158
AT1G32940.1	-0.771622	0.585759	3.59352	3.4188e-15	1.6483e-13
AT5G62220.1	-0.772467	0.585415	1.60989	2.24702e-07	4.18116e-06
AT4G17090.1	-0.773367	0.58505	3.98987	1.23889e-11	4.03859e-10
AT3G50350.1	-0.77395	0.584814	2.596	1.49687e-10	4.39662e-09
AT3G11840.1	-0.774535	0.584577	1.55657	3.42061e-07	6.12648e-06
AT5G18360.1	-0.775215	0.584302	1.35419	6.89778e-07	1.16283e-05
AT1G20520.1	-0.775546	0.584167	0.882628	1.75055e-05	0.000217863
AT2G35910.1	-0.775945	0.584006	1.46734	1.32565e-06	2.11269e-05
AT3G15354.1	-0.77599	0.583988	2.96714	1.40705e-11	4.56945e-10
AT5G47070.1	-0.776599	0.583741	4.28696	4.88254e-18	2.95909e-16
AT2G18530.1	-0.777018	0.583572	2.2986	9.43662e-10	2.53786e-08
AT4G20770.1	-0.778251	0.583073	0.9481	5.20948e-06	7.33161e-05
AT5G05190.1	-0.778324	0.583044	2.84159	9.71194e-10	2.59972e-08
AT5G51390.1	-0.778917	0.582804	-0.667046	0.00463541	0.0286686
AT2G46150.1	-0.779226	0.582679	1.41734	3.57234e-07	6.37832e-06
AT2G46750.1	-0.780231	0.582274	-0.557957	0.00542686	0.0328551
AT1G76070.1	-0.780589	0.582129	3.48957	1.86762e-12	6.54695e-11
AT1G18300.1	-0.780776	0.582054	2.29469	1.78776e-07	3.38141e-06
AT3G55050.1	-0.78268	0.581286	4.61501	2.23751e-16	1.17774e-14
AT1G69710.1	-0.782727	0.581267	2.96785	7.74124e-13	2.89029e-11
AT3G18930.1	-0.784244	0.580656	3.71657	8.1226e-14	3.37696e-12
AT1G59910.1	-0.784529	0.580541	6.36645	6.86668e-18	4.1038e-16
AT3G30320.1	-0.785007	0.580349	1.30271	1.0173e-06	1.66443e-05
AT2G46160.1	-0.785082	0.580319	2.35343	5.61151e-10	1.5429e-08
AT1G66440.1	-0.785434	0.580177	0.231458	0.00035614	0.00320266
AT1G33770.1	-0.785798	0.580031	-0.00198705	0.000390156	0.00347227
AT1G66830.1	-0.787414	0.579382	0.191469	0.000202182	0.0019795
AT4G03940.1	-0.787662	0.579282	-0.275271	0.00185572	0.0132424
AT1G35910.1	-0.788199	0.579066	8.28732	1.09071e-14	4.9145e-13
AT1G37113.1	-0.788604	0.578904	1.23813	3.03937e-06	4.5098e-05
AT3G12560.1	-0.78886	0.578801	2.76183	1.74379e-11	5.61011e-10
AT1G33760.1	-0.788958	0.578762	6.06277	2.35088e-11	7.5071e-10
AT4G32300.1	-0.789196	0.578667	4.98245	7.04068e-16	3.56424e-14
AT3G54990.1	-0.789546	0.578526	1.92945	6.42859e-09	1.53041e-07
AT2G27610.1	-0.790409	0.57818	1.17096	1.04723e-06	1.7069e-05
AT1G51190.1	-0.791025	0.577933	2.68606	1.64855e-10	4.80931e-09
AT1G05340.1	-0.791601	0.577702	4.97192	4.14323e-16	2.14154e-14
AT4G37220.1	-0.79321	0.577059	-0.443061	0.00336219	0.0218873
AT3G59880.1	-0.793872	0.576794	0.277275	0.000122206	0.00126534
AT3G13820.1	-0.795614	0.576098	-0.660409	0.00457568	0.0284012
AT4G22470.1	-0.796405	0.575782	-0.160338	0.000691086	0.00570502
AT5G66070.2	-0.79851	0.574943	3.68657	1.19442e-13	4.88323e-12
AT3G08720.1	-0.798785	0.574833	6.77537	2.62018e-20	1.82585e-18
AT4G19080.1	-0.799398	0.574589	1.17565	9.38902e-07	1.54804e-05
AT2G22680.1	-0.799982	0.574356	4.11439	2.81652e-17	1.61056e-15
AT4G39890.1	-0.800371	0.574202	2.4552	1.41281e-10	4.17107e-09
AT4G03380.1	-0.801158	0.573888	0.289983	0.000137265	0.00140214
AT1G05700.1	-0.801229	0.57386	-0.104727	0.000872857	0.00695538
AT1G30757.1	-0.802296	0.573436	0.984453	6.52062e-06	8.97864e-05
AT1G19396.2	-0.804644	0.572503	-0.56305	0.00546345	0.033007
AT3G04910.1	-0.804816	0.572435	-0.184705	0.00220431	0.0153668
AT5G43420.1	-0.805921	0.571997	5.05908	3.26298e-20	2.26461e-18
AT1G30010.1	-0.807076	0.571539	2.53664	5.41715e-10	1.49663e-08
AT4G02000.1	-0.807983	0.57118	-0.38105	0.00183772	0.0131302
AT3G01290.1	-0.808012	0.571168	3.74564	5.31724e-15	2.50383e-13
AT1G67470.1	-0.808357	0.571032	2.06094	7.57462e-09	1.79086e-07
AT3G62260.2	-0.80926	0.570674	4.82982	3.55191e-15	1.69821e-13
AT1G73805.1	-0.809684	0.570507	1.8531	1.56174e-07	2.99007e-06
AT1G51538.1	-0.809756	0.570478	1.46064	2.02311e-07	3.80151e-06
AT1G08270.2	-0.810734	0.570092	-0.141731	0.00100155	0.00785722
AT3G16350.1	-0.811523	0.56978	1.43426	1.8475e-07	3.48676e-06
AT1G32760.1	-0.812029	0.56958	2.25654	1.82389e-10	5.2761e-09
AT1G53270.1	-0.813125	0.569148	-0.304422	0.00091355	0.00722944
AT1G07473.1	-0.8135	0.569	0.0989006	0.000242865	0.00230694
AT3G52400.1	-0.814945	0.56843	5.82021	1.48809e-19	9.92752e-18
AT3G02140.1	-0.815745	0.568115	-0.610454	0.00426268	0.0267576
AT5G59670.1	-0.816677	0.567748	2.39513	3.9459e-09	9.77219e-08
AT1G07300.1	-0.817072	0.567593	-0.273561	0.00104255	0.00812712
AT3G57970.1	-0.818512	0.567027	1.65319	4.65833e-08	9.7423e-07
AT3G07040.1	-0.819019	0.566827	3.93867	1.32781e-14	5.96719e-13
AT4G30430.1	-0.820543	0.566229	4.45491	5.14871e-17	2.86948e-15
AT3G52800.1	-0.821199	0.565971	6.99357	2.0859e-18	1.30082e-16
AT4G14860.1	-0.821994	0.56566	0.282655	9.52805e-05	0.00100304
AT2G21430.1	-0.822236	0.565565	1.75249	5.78794e-09	1.38364e-07
AT1G11210.1	-0.822576	0.565432	3.66075	9.93711e-15	4.50099e-13
AT5G13820.1	-0.823219	0.565179	5.48163	1.14239e-23	9.73409e-22
AT1G22360.1	-0.823272	0.565159	4.61798	2.3211e-15	1.13497e-13
AT1G56540.1	-0.823674	0.565001	-0.500841	0.00288474	0.0192376
AT3G58950.1	-0.824353	0.564735	1.44978	8.71341e-08	1.73784e-06
AT4G03600.1	-0.824825	0.564551	-0.629322	0.00546124	0.0330052
AT2G46790.1	-0.825469	0.564299	1.82155	4.67534e-09	1.14307e-07
AT3G06500.1	-0.82634	0.563958	5.67294	2.60836e-23	2.15842e-21
AT1G70130.1	-0.827113	0.563656	3.64829	2.19729e-14	9.74734e-13
AT3G44720.1	-0.827172	0.563633	7.81976	2.42457e-28	2.60823e-26
AT5G46710.1	-0.82854	0.563099	4.1331	5.6525e-17	3.10833e-15
AT3G45650.1	-0.828839	0.562982	0.0249451	0.00023842	0.00227856
AT3G28850.1	-0.828955	0.562937	3.91435	1.51303e-11	4.90437e-10
AT1G66350.1	-0.829299	0.562803	0.941477	3.37683e-06	4.95498e-05
AT3G61060.2	-0.829839	0.562592	2.99164	5.16982e-14	2.20802e-12
AT4G39830.1	-0.831843	0.561811	4.55373	6.70608e-18	4.02178e-16
AT5G55970.1	-0.832219	0.561665	0.473332	2.18289e-05	0.000267225
AT1G35625.1	-0.832293	0.561636	-0.80461	0.00485004	0.0298458
AT5G57560.1	-0.832521	0.561547	7.75762	4.51803e-15	2.14227e-13
AT2G46680.1	-0.833296	0.561246	5.78127	2.53844e-17	1.46126e-15
AT5G46790.1	-0.83486	0.560637	0.989338	1.00559e-06	1.64877e-05
AT5G17680.1	-0.835814	0.560267	4.82132	6.21469e-17	3.39578e-15
AT1G61890.1	-0.836198	0.560118	5.11323	1.26731e-20	8.93971e-19
AT3G25490.1	-0.836528	0.55999	-0.851544	0.00729794	0.0421517
AT4G39590.1	-0.83765	0.559554	2.54666	8.19713e-12	2.70804e-10
AT1G61460.1	-0.837829	0.559485	3.71573	9.73898e-17	5.20582e-15
AT3G50030.1	-0.837938	0.559442	0.91287	3.28664e-06	4.83501e-05
AT2G32780.1	-0.838039	0.559403	0.384094	4.77124e-05	0.000542779
AT3G27210.1	-0.838062	0.559395	3.94224	3.47824e-15	1.67228e-13
AT4G11480.1	-0.838299	0.559303	-0.47266	0.00127806	0.00969919
AT2G32800.1	-0.83894	0.559054	1.85804	1.88036e-07	3.54489e-06
AT5G46500.1	-0.839201	0.558953	-0.45588	0.000944661	0.00745507
AT5G48400.2	-0.839563	0.558813	2.60665	8.13616e-10	2.19842e-08
AT1G03550.1	-0.840952	0.558275	-0.0218863	0.000231829	0.0022208
AT2G44370.1	-0.841904	0.557907	-0.289382	0.000566386	0.0048189
AT1G16530.1	-0.846683	0.556062	0.695476	4.63359e-06	6.59118e-05
AT1G63720.1	-0.847956	0.555571	4.24544	4.69978e-14	2.02231e-12
AT3G23440.1	-0.849101	0.555131	0.360242	7.23939e-05	0.000778418
AT1G78070.1	-0.849255	0.555071	4.23446	3.52766e-21	2.59479e-19
AT1G52890.1	-0.850537	0.554578	5.5987	5.15146e-17	2.86948e-15
AT5G41080.1	-0.851186	0.554329	7.25232	8.05494e-21	5.82528e-19
AT3G56410.2	-0.851837	0.554079	2.63694	2.00519e-12	7.01491e-11
AT2G22500.1	-0.852859	0.553686	6.81233	3.37831e-25	3.26671e-23
AT1G63870.1	-0.852927	0.55366	1.20108	1.47472e-06	2.32231e-05
AT5G43620.1	-0.853641	0.553386	0.400556	3.2115e-05	0.000379906
AT3G62440.1	-0.856673	0.552225	-0.479394	0.00149655	0.0110505
AT3G11280.1	-0.859158	0.551274	2.95532	1.81028e-13	7.28003e-12
AT1G11960.1	-0.859163	0.551272	4.71516	7.63209e-22	5.91728e-20
AT2G39650.1	-0.85947	0.551155	3.04534	2.06481e-14	9.18333e-13
AT4G36500.1	-0.861226	0.550484	-0.404029	0.000745765	0.00608924
AT1G48000.1	-0.862925	0.549837	0.271085	6.9171e-05	0.000749258
AT4G23180.1	-0.863025	0.549798	2.16102	2.10649e-11	6.73919e-10
AT1G58410.1	-0.864641	0.549183	1.00228	6.70605e-07	1.13607e-05
AT3G05390.1	-0.864912	0.54908	-0.614604	0.00245783	0.016814
AT3G04220.1	-0.865784	0.548748	3.36535	9.35688e-14	3.86213e-12
AT1G68795.1	-0.867896	0.547945	-0.180217	0.00064843	0.00541186
AT4G39720.1	-0.868603	0.547677	1.5839	6.98264e-09	1.65773e-07
AT3G09400.1	-0.871239	0.546677	2.49323	3.6083e-12	1.23226e-10
AT1G80820.1	-0.871485	0.546584	4.52591	3.69138e-17	2.08315e-15
AT2G17010.1	-0.871595	0.546542	2.41018	1.27458e-12	4.58956e-11
AT1G49900.1	-0.873434	0.545846	4.04482	9.52935e-19	6.03011e-17
AT5G47910.1	-0.875282	0.545147	7.64546	1.27872e-24	1.17697e-22
AT2G27310.1	-0.876264	0.544776	2.07913	1.65442e-10	4.8101e-09
AT5G14930.2	-0.876383	0.544731	4.89639	1.75898e-18	1.10093e-16
AT1G67100.1	-0.876458	0.544703	2.1741	5.86172e-12	1.9667e-10
AT1G48320.1	-0.87715	0.544442	1.6203	1.69377e-08	3.84101e-07
AT5G59730.1	-0.877551	0.544291	3.4674	3.29781e-13	1.29593e-11
AT3G52370.1	-0.878196	0.544047	-0.11048	0.000269368	0.00251839
AT3G47480.1	-0.881586	0.542771	2.44965	3.35655e-12	1.14857e-10
AT1G33260.1	-0.882625	0.54238	2.99098	4.74703e-12	1.60208e-10
AT3G16510.1	-0.883969	0.541874	3.97154	2.96179e-17	1.68245e-15
AT1G27100.1	-0.8842	0.541788	5.06712	1.03362e-17	6.09271e-16
AT1G22220.1	-0.884228	0.541777	3.06953	2.00374e-14	8.9348e-13
AT2G44600.1	-0.884904	0.541523	0.67575	2.57731e-06	3.87768e-05
AT2G34355.1	-0.887894	0.540402	1.3411	1.73976e-08	3.90924e-07
AT1G33560.1	-0.888909	0.540022	5.81142	7.80533e-18	4.6326e-16
AT5G45573.1	-0.894011	0.538116	-0.342496	0.000435941	0.00382242
AT1G66500.1	-0.894305	0.538006	0.782353	6.58307e-07	1.11633e-05
AT5G01040.1	-0.894402	0.53797	3.24938	6.93744e-14	2.91949e-12
AT5G62020.1	-0.894509	0.53793	0.19263	2.81068e-05	0.000336656
AT4G13000.1	-0.894746	0.537842	3.34806	1.43871e-15	7.13631e-14
AT5G65207.1	-0.895891	0.537415	1.17264	1.03625e-07	2.03839e-06
AT5G65683.1	-0.897902	0.536667	1.77685	1.43728e-09	3.75394e-08
AT2G30500.1	-0.89842	0.536474	4.28275	4.46237e-14	1.92981e-12
AT1G67856.1	-0.900972	0.535526	0.461987	1.0363e-05	0.000136681
AT2G21510.1	-0.904622	0.534173	5.46366	1.40904e-19	9.43674e-18
AT3G10815.1	-0.909035	0.532541	3.35122	1.64957e-13	6.68055e-12
AT1G19770.1	-0.912157	0.53139	6.0232	1.56746e-17	9.14546e-16
AT4G22270.1	-0.913415	0.530927	-0.253003	0.000347366	0.00313357
AT2G47550.1	-0.915405	0.530195	4.50984	2.37943e-22	1.91377e-20
AT5G13320.1	-0.916373	0.529839	-0.369127	0.000497206	0.00428538
AT4G30097.1	-0.918807	0.528946	-0.520398	0.00134903	0.0101661
AT1G20440.1	-0.920158	0.528451	6.02503	4.61728e-25	4.39075e-23
AT3G53160.1	-0.921827	0.52784	-0.190737	0.000185743	0.00184265
AT2G03240.1	-0.923085	0.52738	5.74856	1.56967e-25	1.54384e-23
AT4G01540.1	-0.923766	0.527131	3.78233	2.38109e-21	1.77417e-19
AT1G33430.2	-0.925608	0.526459	-0.497818	0.000756922	0.00616571
AT5G03210.1	-0.925921	0.526344	1.8952	1.70384e-09	4.39678e-08
AT5G64450.1	-0.927771	0.52567	0.0466076	4.26197e-05	0.00049266
AT2G34830.1	-0.928993	0.525225	-0.603894	0.00106492	0.00828259
AT1G31490.1	-0.929861	0.524909	0.913934	1.04729e-07	2.05541e-06
AT3G10930.1	-0.929951	0.524876	4.84219	4.82501e-16	2.47905e-14
AT5G27920.1	-0.932701	0.523877	2.56108	3.48859e-15	1.67258e-13
AT1G27890.1	-0.932912	0.5238	0.93189	7.3486e-08	1.47935e-06
AT3G48400.1	-0.933316	0.523653	0.539789	3.77357e-06	5.45805e-05
AT4G00130.1	-0.937989	0.52196	1.41238	2.12859e-09	5.4601e-08
AT5G46780.1	-0.939419	0.521443	3.01279	2.89365e-14	1.2641e-12
AT2G27650.1	-0.944301	0.519681	1.51069	6.92915e-10	1.89009e-08
AT5G44350.1	-0.945063	0.519407	2.85719	7.05712e-11	2.13851e-09
AT1G02310.1	-0.945129	0.519383	1.46087	4.94512e-10	1.37283e-08
AT1G17750.1	-0.947693	0.518461	1.57382	4.87387e-10	1.35523e-08
AT1G63750.3	-0.947933	0.518375	5.14788	1.69282e-24	1.50968e-22
AT1G69430.1	-0.94914	0.517941	2.50912	1.41703e-12	5.07065e-11
AT5G04760.1	-0.949468	0.517824	3.53921	6.12175e-19	3.91701e-17
AT5G39580.1	-0.95108	0.517245	3.62431	1.36514e-21	1.03968e-19
AT1G75000.1	-0.951148	0.517221	1.37972	2.38894e-09	6.06467e-08
AT5G67550.1	-0.951197	0.517203	1.16713	9.26284e-09	2.1662e-07
AT4G15280.1	-0.953109	0.516518	2.955	1.66966e-17	9.70887e-16
AT3G44320.1	-0.95457	0.515995	4.5587	8.92097e-25	8.25525e-23
AT3G21780.1	-0.957519	0.514942	-0.121884	5.93129e-05	0.000658216
AT1G69910.1	-0.957933	0.514794	5.90876	1.54963e-24	1.39531e-22
AT3G19580.1	-0.959218	0.514336	3.95224	7.0086e-18	4.17412e-16
AT4G05350.1	-0.960012	0.514053	-1.01516	0.00397014	0.0252062
AT5G22250.1	-0.960162	0.513999	5.5518	2.30842e-19	1.51651e-17
AT4G37685.1	-0.961646	0.513471	-0.668295	0.000824984	0.00663328
AT4G14590.1	-0.96265	0.513113	-0.806382	0.00140997	0.0105286
AT5G10410.1	-0.962802	0.513059	-0.392032	0.000315956	0.00287585
AT5G39760.1	-0.964478	0.512464	2.74822	6.84614e-15	3.17617e-13
AT5G37420.1	-0.96587	0.511969	2.35166	2.34349e-14	1.03692e-12
AT3G25600.1	-0.967908	0.511247	3.76405	2.73182e-18	1.69137e-16
AT1G69890.1	-0.969219	0.510783	1.57112	9.9838e-11	2.97303e-09
AT5G02230.1	-0.970522	0.510321	1.71505	9.88746e-11	2.94945e-09
AT1G62370.1	-0.971774	0.509879	1.42757	3.41759e-09	8.5197e-08
AT1G32920.1	-0.971872	0.509844	6.17026	5.4034e-18	3.26327e-16
AT3G17630.1	-0.971892	0.509837	2.11936	9.12383e-13	3.35554e-11
AT5G17580.1	-0.975291	0.508637	1.73794	2.81809e-11	8.9e-10
AT1G52343.1	-0.975895	0.508424	2.66575	3.84968e-13	1.49911e-11
AT2G37970.1	-0.976396	0.508248	0.458687	1.23342e-06	1.97669e-05
AT4G17660.1	-0.97882	0.507395	2.99772	9.3478e-17	5.01229e-15
AT3G50260.1	-0.981656	0.506398	-0.0538798	5.97763e-05	0.000662078
AT2G46940.1	-0.98314	0.505878	-0.868135	0.000993149	0.0077984
AT1G30730.1	-0.984251	0.505488	1.1748	3.84182e-08	8.16362e-07
AT5G46440.1	-0.991269	0.503035	-0.402371	0.00026561	0.00249002
AT5G38040.1	-0.99492	0.501764	2.48486	5.23412e-14	2.22994e-12
AT3G12910.1	-0.995602	0.501527	-0.699542	0.000479588	0.00415806
AT1G07150.1	-0.996968	0.501052	2.62798	5.35952e-17	2.96617e-15
AT3G10190.1	-0.997039	0.501027	5.81797	5.85432e-28	6.14418e-26
AT5G22690.1	-0.999261	0.500256	5.38588	3.96296e-28	4.23668e-26
AT5G03140.1	-1.00221	0.499234	1.00038	7.73427e-09	1.82609e-07
AT4G23700.1	-1.0045	0.498442	4.06408	9.12894e-21	6.54697e-19
AT2G40000.1	-1.00655	0.497736	6.40664	2.1346e-19	1.40769e-17
AT4G31550.1	-1.00704	0.497566	4.49271	3.93693e-26	4.00961e-24
AT2G24340.1	-1.00711	0.497541	-1.07711	0.00213909	0.0149368
AT1G74360.1	-1.00759	0.497376	3.43835	6.58549e-19	4.19813e-17
AT3G20600.1	-1.00855	0.497045	-0.946548	0.00199065	0.0140711
AT2G27660.1	-1.01	0.496548	1.60272	2.15973e-09	5.53174e-08
AT5G11210.1	-1.01168	0.495969	-0.0879856	2.67389e-05	0.00032229
AT4G26200.1	-1.01273	0.495609	7.07901	4.87615e-24	4.21751e-22
AT2G19590.1	-1.01284	0.495571	-0.0275169	3.3328e-05	0.000392637
AT3G16860.1	-1.01373	0.495266	6.36359	7.89672e-17	4.27416e-15
AT4G36040.1	-1.01494	0.494849	0.46771	6.74122e-07	1.1409e-05
AT4G27520.1	-1.01623	0.494407	3.20657	1.04701e-19	7.12297e-18
AT3G63060.1	-1.01696	0.494155	1.32507	2.04381e-09	5.25046e-08
AT5G54730.1	-1.02491	0.491441	4.38726	1.45633e-23	1.22275e-21
AT1G10370.1	-1.0306	0.489506	-0.516155	0.000194101	0.00191344
AT1G14070.1	-1.0307	0.489473	0.301818	1.97955e-06	3.04758e-05
AT1G15160.1	-1.03128	0.489277	1.60011	7.50374e-12	2.48374e-10
AT3G18710.1	-1.03286	0.488741	0.684056	7.28326e-08	1.46963e-06
AT2G20142.1	-1.03439	0.488221	4.19945	5.1161e-20	3.49438e-18
AT4G20860.1	-1.03478	0.488091	2.47598	6.84027e-14	2.88565e-12
AT1G61340.2	-1.03554	0.487834	4.00285	1.07973e-14	4.87775e-13
AT2G30360.1	-1.03749	0.487174	2.00743	1.65335e-10	4.8101e-09
AT3G15300.1	-1.03779	0.487073	2.24356	2.72066e-16	1.42335e-14
AT4G24570.1	-1.03862	0.486793	5.19166	2.33467e-24	2.05022e-22
AT5G21120.1	-1.0405	0.486158	0.654832	9.27995e-08	1.8452e-06
AT2G40140.1	-1.04251	0.485484	6.45454	1.23112e-28	1.34969e-26
AT3G56400.1	-1.04292	0.485345	2.04883	4.79014e-14	2.05094e-12
AT3G04110.1	-1.04319	0.485254	-0.495513	0.000228253	0.00219112
AT1G13250.1	-1.04772	0.483731	3.63017	1.84002e-20	1.28742e-18
AT5G60060.1	-1.04821	0.483567	-1.08041	0.00211565	0.0148087
AT3G46600.1	-1.04838	0.483511	6.1268	1.40383e-24	1.28525e-22
AT5G17540.1	-1.04927	0.483214	0.430095	2.3252e-07	4.3173e-06
AT1G68320.1	-1.0493	0.483203	0.0612785	4.92619e-06	6.96138e-05
AT3G61830.1	-1.0496	0.483103	0.853062	5.73033e-09	1.3756e-07
AT3G44260.1	-1.05008	0.48294	3.9233	1.41962e-21	1.07641e-19
AT1G66180.1	-1.05048	0.482808	0.616604	6.12711e-08	1.25249e-06
AT4G37610.1	-1.05549	0.481135	0.576552	4.44507e-08	9.3303e-07
AT2G35290.1	-1.06043	0.479491	1.69341	1.1404e-11	3.72457e-10
AT3G15810.1	-1.06308	0.47861	-0.379981	6.71665e-05	0.000729842
AT3G14590.2	-1.06424	0.478225	4.52813	1.45833e-31	1.80581e-29
AT4G11170.1	-1.06787	0.477023	0.984906	1.16207e-09	3.06301e-08
AT1G30135.1	-1.06977	0.476395	2.1271	3.81928e-15	1.82098e-13
AT2G25460.1	-1.06979	0.47639	1.68027	8.81861e-12	2.90221e-10
AT5G22630.1	-1.07142	0.475851	3.66346	1.14953e-21	8.79367e-20
AT1G02660.1	-1.07383	0.475057	2.71175	1.53428e-19	1.01962e-17
AT5G01540.1	-1.07839	0.473559	1.61432	1.38866e-12	4.9795e-11
AT4G18205.1	-1.08235	0.47226	1.59737	5.64681e-13	2.13611e-11
AT5G39785.2	-1.08379	0.471787	3.30555	1.20732e-23	1.02366e-21
AT5G49665.1	-1.08391	0.471749	4.57932	5.86224e-29	6.57786e-27
AT5G27420.1	-1.08895	0.470103	0.674231	4.64432e-08	9.72481e-07
AT5G40000.1	-1.09075	0.469518	3.60194	1.19811e-22	9.81991e-21
AT3G25760.1	-1.09334	0.468674	-0.37931	4.02568e-05	0.00046786
AT5G66270.1	-1.09562	0.467934	1.4106	1.69822e-12	5.96525e-11
AT1G04000.1	-1.09683	0.467541	-0.321949	9.94782e-06	0.000131811
AT5G49620.2	-1.09892	0.466865	4.26068	3.8622e-25	3.71375e-23
AT4G15096.1	-1.10002	0.466509	-0.932316	0.000485699	0.00420093
AT1G44830.1	-1.10096	0.466205	0.233141	2.46726e-07	4.54673e-06
AT2G44790.1	-1.10182	0.46593	-0.111525	2.36045e-06	3.57014e-05
AT5G62470.2	-1.10242	0.465734	3.69139	1.59737e-23	1.33466e-21
AT3G22700.1	-1.10827	0.463849	-0.354569	2.49284e-05	0.00030216
AT2G45080.1	-1.11023	0.46322	3.53551	2.92015e-17	1.66429e-15
AT1G59590.1	-1.11194	0.46267	2.80921	4.998e-17	2.80213e-15
AT2G26380.1	-1.11342	0.462198	0.429736	6.3872e-08	1.29795e-06
AT4G09890.1	-1.11461	0.461814	-0.62225	6.61896e-05	0.000721558
AT2G39705.1	-1.11533	0.461585	5.6333	1.96392e-26	2.02414e-24
AT1G66090.1	-1.11538	0.46157	3.28851	6.23167e-22	4.85337e-20
AT1G18570.1	-1.12086	0.459821	-1.11889	0.00186764	0.0133109
AT1G56060.1	-1.12775	0.45763	-0.0137139	1.26929e-06	2.03229e-05
AT1G14370.1	-1.13002	0.456909	1.9358	2.19599e-15	1.07685e-13
AT2G14080.1	-1.13343	0.455831	3.10559	2.26848e-21	1.69761e-19
AT2G24600.3	-1.1389	0.454104	0.44491	1.85329e-08	4.13733e-07
AT1G73810.1	-1.14067	0.453549	-0.834204	0.000208023	0.00202517
AT3G04070.1	-1.15505	0.44905	3.106	3.38627e-20	2.34074e-18
AT4G03140.1	-1.15642	0.448623	-0.812463	0.000176692	0.00176303
AT5G09640.1	-1.15832	0.448035	-0.440938	1.12358e-05	0.000146397
AT5G41550.1	-1.16192	0.446917	2.07762	1.77898e-17	1.03097e-15
AT4G14370.1	-1.16245	0.446755	4.13317	4.20375e-28	4.46635e-26
AT4G37260.1	-1.16339	0.446461	4.75114	1.36417e-34	2.00684e-32
AT5G01820.1	-1.16537	0.445851	4.16887	3.96485e-20	2.71885e-18
AT1G70640.1	-1.16616	0.445606	2.79267	3.54603e-20	2.44137e-18
AT2G32660.1	-1.16717	0.445293	3.59051	1.98658e-21	1.49314e-19
AT4G00910.1	-1.16766	0.445144	-0.66865	4.70875e-05	0.00053638
AT1G69760.1	-1.17346	0.443356	1.38364	9.0224e-13	3.32534e-11
AT4G39780.1	-1.17351	0.443341	2.63653	2.98492e-18	1.83487e-16
AT4G18010.1	-1.17488	0.442921	-0.1356	1.90955e-06	2.94772e-05
AT3G28340.1	-1.18178	0.440806	1.79102	4.54803e-16	2.34373e-14
AT5G64870.1	-1.18825	0.438835	3.37708	4.27811e-26	4.33146e-24
AT4G39640.1	-1.19069	0.438095	1.32257	3.89498e-13	1.51333e-11
AT1G66160.1	-1.1949	0.436817	4.37189	3.24975e-31	3.967e-29
AT2G01860.1	-1.19506	0.436769	2.46009	6.83836e-21	4.96632e-19
AT5G47740.2	-1.19882	0.435631	1.57439	1.25903e-15	6.26313e-14
AT2G25900.1	-1.20039	0.435158	3.8232	4.30251e-30	5.07225e-28
AT4G11360.1	-1.20212	0.434637	1.96318	4.03188e-18	2.45218e-16
AT2G42360.1	-1.20276	0.434444	4.5378	1.32334e-31	1.65053e-29
AT4G19730.1	-1.20386	0.434113	0.00233145	3.84484e-07	6.80138e-06
AT1G29290.1	-1.20406	0.434053	3.79496	1.87637e-22	1.51625e-20
AT4G24110.1	-1.20709	0.433143	1.58134	4.59834e-15	2.17436e-13
AT4G11070.1	-1.20724	0.433096	-0.333707	2.0503e-06	3.14525e-05
AT4G10200.1	-1.20788	0.432905	0.277302	2.6078e-08	5.70336e-07
AT2G43870.1	-1.20982	0.432324	-0.345117	1.52598e-06	2.39816e-05
AT4G29780.1	-1.21036	0.432162	3.76763	5.47675e-25	5.15114e-23
AT5G06320.1	-1.21216	0.431622	6.52012	1.3567e-32	1.8102e-30
AT1G23710.1	-1.2136	0.43119	2.71432	1.47405e-15	7.29061e-14
AT3G43580.1	-1.22645	0.427367	-0.30614	2.71778e-06	4.06769e-05
AT5G17350.1	-1.22726	0.427128	1.67481	2.76114e-17	1.58416e-15
AT1G25560.1	-1.22734	0.427104	2.53663	1.50226e-24	1.36089e-22
AT3G50930.1	-1.23073	0.426102	7.83891	1.43879e-33	2.01338e-31
AT3G50310.1	-1.23405	0.425123	-1.05954	0.000573885	0.00487066
AT1G15010.1	-1.23845	0.423828	1.52482	6.03453e-14	2.552e-12
AT1G72520.1	-1.2392	0.423609	5.7353	8.29091e-32	1.06495e-29
AT1G51090.1	-1.24382	0.422254	0.734854	7.75157e-11	2.3407e-09
AT2G42760.1	-1.2451	0.421878	1.5596	8.28704e-15	3.81419e-13
AT4G11140.1	-1.25084	0.420204	1.05635	4.45913e-13	1.72862e-11
AT5G06043.1	-1.25247	0.419729	-0.644968	2.644e-05	0.00031891
AT2G34240.1	-1.25552	0.418844	0.132369	2.63696e-08	5.75981e-07
AT3G61190.1	-1.25616	0.418656	3.36548	2.19429e-24	1.93683e-22
AT2G31830.2	-1.25797	0.418133	-0.346305	2.00243e-06	3.08005e-05
AT3G02480.1	-1.25867	0.417928	-0.721636	0.000158022	0.00159057
AT1G56510.1	-1.25897	0.417841	0.729415	4.49202e-11	1.38066e-09
AT5G52310.1	-1.25953	0.417679	5.81757	4.81956e-38	8.73202e-36
AT1G50750.1	-1.26134	0.417157	0.377186	1.46479e-09	3.81422e-08
AT1G17380.1	-1.26488	0.416134	-0.55112	4.00524e-06	5.76406e-05
AT5G52760.1	-1.26567	0.415905	-0.111202	1.77465e-07	3.36032e-06
AT5G03110.1	-1.26588	0.415847	1.12855	3.06257e-12	1.05215e-10
AT1G76650.1	-1.27327	0.413721	3.99723	6.01674e-22	4.70728e-20
AT5G65300.1	-1.27805	0.412353	1.98371	4.2224e-19	2.73218e-17
AT4G03440.1	-1.27819	0.412314	-0.438519	2.48065e-06	3.74206e-05
AT4G12210.1	-1.2837	0.41074	-0.443518	1.41228e-06	2.23011e-05
AT1G28370.1	-1.28943	0.409113	1.21773	1.1092e-13	4.54559e-12
AT5G42440.1	-1.29526	0.407461	2.96301	1.9965e-28	2.16124e-26
AT5G06500.1	-1.29926	0.406333	-0.557533	3.65127e-06	5.3079e-05
AT2G32210.1	-1.29947	0.406274	2.18782	8.62316e-15	3.94739e-13
AT5G47850.1	-1.30186	0.405603	-0.937353	4.40458e-05	0.000505411
AT1G32640.1	-1.30473	0.404797	5.84846	2.48677e-40	5.03556e-38
AT2G22890.1	-1.30826	0.403807	1.55701	5.61225e-17	3.09609e-15
ATMG01360.1	-1.31259	0.402597	3.58056	0.00868192	0.0484229
AT3G20710.1	-1.3231	0.399676	0.923598	2.25312e-13	8.977e-12
AT5G13080.1	-1.32654	0.398724	3.49919	1.72902e-30	2.08112e-28
AT2G32030.1	-1.3271	0.398569	2.17122	4.81283e-22	3.81744e-20
AT4G11280.1	-1.33237	0.397116	5.0712	3.96798e-38	7.26562e-36
AT3G45490.1	-1.33526	0.396321	0.519379	1.91871e-10	5.54109e-09
AT2G47190.1	-1.34363	0.394028	0.718185	6.92492e-13	2.59677e-11
AT5G39610.1	-1.35761	0.390228	-0.768385	5.91794e-06	8.24101e-05
AT5G09800.1	-1.35966	0.389675	2.61356	4.76389e-29	5.4302e-27
AT3G61890.1	-1.36249	0.388911	4.0182	9.22749e-32	1.16782e-29
AT3G51810.1	-1.3625	0.388907	-0.638528	3.71003e-06	5.37517e-05
AT3G52710.1	-1.36865	0.387252	4.72027	7.09726e-39	1.3278e-36
AT1G64065.1	-1.37051	0.386755	1.92772	1.49511e-21	1.12868e-19
AT1G17340.1	-1.373	0.386088	-0.162171	1.48989e-07	2.86525e-06
AT2G26190.1	-1.37499	0.385554	4.78968	2.18928e-36	3.45706e-34
AT1G27730.1	-1.37758	0.384864	4.15839	2.99227e-37	4.90504e-35
AT3G50060.1	-1.38232	0.383602	4.41746	7.29268e-37	1.18417e-34
AT5G44060.1	-1.40207	0.378387	2.42025	7.31666e-25	6.84425e-23
AT5G63130.1	-1.40391	0.377903	5.25125	4.88267e-59	2.04977e-56
AT1G13260.1	-1.40448	0.377754	5.30376	3.78462e-41	7.75486e-39
AT4G33930.1	-1.40544	0.377504	-1.09998	5.12841e-05	0.000577685
AT1G79960.1	-1.40617	0.377312	2.60518	1.10059e-29	1.28866e-27
AT5G58120.1	-1.41978	0.373769	2.93962	5.29679e-31	6.42031e-29
AT3G60120.1	-1.43252	0.370482	1.76951	1.49305e-22	1.21793e-20
AT1G67920.1	-1.43293	0.370378	2.99589	1.40287e-20	9.85562e-19
AT1G56660.1	-1.43577	0.369649	4.35304	2.78039e-33	3.82848e-31
AT1G66400.1	-1.44487	0.367325	1.57291	7.43465e-17	4.03676e-15
AT1G61470.1	-1.44545	0.367178	1.78212	6.30456e-21	4.59805e-19
AT3G22910.1	-1.45083	0.365811	5.63215	1.16925e-37	2.01252e-35
AT5G45340.1	-1.45105	0.365754	3.65482	2.55002e-32	3.35046e-30
AT3G55980.1	-1.46986	0.361018	6.16416	2.31133e-44	5.37604e-42
AT1G17420.1	-1.48663	0.356846	4.44903	5.98044e-50	1.71559e-47
AT5G52750.1	-1.49495	0.354794	-0.396635	2.21377e-08	4.8788e-07
AT5G46080.1	-1.49613	0.354503	0.218458	2.86001e-11	9.01583e-10
AT3G02840.1	-1.51563	0.349743	1.14237	7.68946e-14	3.2124e-12
AT2G46400.1	-1.52816	0.346719	5.94162	1.33e-46	3.36645e-44
AT1G05675.1	-1.53031	0.346203	-0.560986	1.60875e-07	3.07597e-06
AT3G01570.1	-1.53051	0.346155	-0.1579	1.07458e-08	2.49603e-07
AT1G22370.2	-1.53315	0.345523	-0.878562	1.14404e-06	1.84683e-05
AT1G09575.1	-1.54334	0.343089	-0.418482	5.28717e-08	1.09116e-06
AT1G69490.1	-1.54483	0.342735	0.364428	2.70836e-13	1.07411e-11
AT5G65980.1	-1.54698	0.342226	0.406789	2.28851e-13	9.09697e-12
AT2G17660.1	-1.5471	0.342197	2.53635	2.56835e-34	3.68387e-32
AT2G39110.1	-1.55477	0.340384	5.11937	2.12229e-70	1.14153e-67
AT2G27830.1	-1.55749	0.339742	0.282597	2.22743e-12	7.77657e-11
AT1G07135.1	-1.57112	0.336547	3.98656	5.29052e-51	1.59755e-48
AT2G31180.1	-1.58114	0.334218	0.663545	8.17076e-16	4.10015e-14
AT5G37490.1	-1.58234	0.33394	-0.528081	6.04537e-08	1.23725e-06
AT1G51700.1	-1.58398	0.333561	4.44928	2.56371e-50	7.60802e-48
AT4G18195.1	-1.58989	0.332197	-0.127437	5.43482e-10	1.49911e-08
AT2G28400.1	-1.59189	0.331735	-0.534648	1.90773e-08	4.23689e-07
AT3G23240.1	-1.60051	0.32976	4.34238	3.08256e-39	5.96147e-37
AT4G09990.1	-1.62341	0.324568	-0.804126	3.4632e-07	6.18988e-06
AT3G55515.1	-1.62546	0.324107	0.859605	9.39436e-19	5.96663e-17
AT2G42560.1	-1.6255	0.324098	0.0887897	5.54903e-11	1.69344e-09
AT2G42350.1	-1.64039	0.320769	2.44624	1.78553e-37	2.98374e-35
AT1G28190.1	-1.64441	0.319878	3.28517	6.60593e-38	1.17218e-35
AT2G32140.1	-1.65298	0.317983	1.76474	2.02276e-25	1.97817e-23
AT5G26920.1	-1.65566	0.317392	1.32757	5.86328e-24	5.04594e-22
AT4G11370.1	-1.67454	0.313266	-0.800828	2.62164e-07	4.80551e-06
AT2G14247.1	-1.69999	0.307789	0.95343	2.53088e-19	1.65633e-17
AT4G18197.1	-1.70133	0.307502	1.33509	8.29243e-23	6.82915e-21
AT4G27280.1	-1.70799	0.306086	5.77536	1.25717e-52	4.0071e-50
AT2G01300.1	-1.72826	0.301816	-0.220792	3.65343e-11	1.13918e-09
AT2G34650.1	-1.73844	0.299693	4.76417	6.85364e-57	2.68102e-54
AT1G73190.1	-1.74018	0.299332	-0.714937	1.77382e-08	3.97539e-07
AT2G41082.1	-1.74897	0.297515	-0.766607	1.86582e-08	4.15454e-07
AT2G17850.1	-1.77929	0.291328	-1.07608	5.49192e-07	9.43383e-06
AT1G68840.1	-1.78134	0.290913	5.34275	1.3424e-68	7.00163e-66
AT4G23550.1	-1.78473	0.29023	1.10898	9.75037e-22	7.49211e-20
AT5G39670.1	-1.78819	0.289534	1.28849	1.25645e-25	1.24287e-23
AT4G19230.2	-1.79369	0.288434	1.48387	3.11043e-26	3.18671e-24
AT5G52050.1	-1.79661	0.28785	1.17806	5.24746e-21	3.84338e-19
AT5G20230.1	-1.80259	0.28666	5.14037	1.13673e-54	3.99295e-52
AT5G44310.2	-1.8042	0.286339	2.44285	4.27501e-39	8.17572e-37
AT1G70420.1	-1.80712	0.285762	2.39935	2.03775e-34	2.9487e-32
AT2G40200.1	-1.81378	0.284445	0.415784	6.70374e-16	3.40368e-14
AT2G02310.1	-1.81788	0.283637	-0.126218	1.23634e-12	4.47999e-11
AT5G47220.1	-1.81926	0.283367	3.64362	2.61841e-24	2.28772e-22
AT5G41540.1	-1.82023	0.283175	0.664724	1.5371e-17	8.99885e-16
AT4G18090.1	-1.88299	0.27112	-1.11031	2.65702e-07	4.86517e-06
AT1G61290.1	-1.88385	0.270959	-1.13045	7.60826e-08	1.52804e-06
AT5G47980.1	-1.88513	0.270719	1.66448	1.6975e-31	2.08695e-29
AT1G10340.1	-1.89146	0.269534	1.04892	7.51023e-26	7.51547e-24
AT4G20000.1	-1.90535	0.266951	1.88428	1.32292e-37	2.23236e-35
AT3G10120.1	-1.91411	0.265336	0.951591	9.42124e-22	7.27167e-20
AT2G22880.1	-1.91631	0.264931	3.01481	7.27709e-40	1.42333e-37
AT4G35380.1	-1.944	0.259895	1.00662	4.69659e-25	4.44164e-23
AT5G09876.1	-1.95069	0.258693	0.537059	1.12304e-19	7.61017e-18
AT1G60190.1	-1.96235	0.256609	-0.924849	6.73419e-09	1.60095e-07
AT3G60690.1	-1.96568	0.256018	2.97638	1.01135e-52	3.2844e-50
AT3G23250.1	-1.97502	0.254367	5.77534	3.3035e-54	1.09346e-51
AT2G35420.1	-1.97726	0.253972	-0.0732649	3.31121e-14	1.4392e-12
AT1G80840.1	-1.99759	0.250418	1.89891	1.5199e-33	2.10972e-31
AT1G04490.1	-2.00494	0.249145	0.302473	5.5897e-18	3.36398e-16
AT3G16800.2	-2.00568	0.249017	-0.436885	4.86141e-12	1.63747e-10
AT1G20823.1	-2.01226	0.247884	0.923664	5.57175e-26	5.60824e-24
AT4G18080.1	-2.02801	0.245194	-1.08863	5.78367e-09	1.38364e-07
AT2G35750.1	-2.0381	0.243484	1.95798	0.00134091	0.0101183
AT4G21920.1	-2.04309	0.242643	-0.415283	4.94979e-13	1.90595e-11
AT4G17970.1	-2.04386	0.242514	-1.01783	5.75445e-09	1.37946e-07
AT3G16720.1	-2.08012	0.236494	5.879	2.00214e-104	1.72305e-101
AT3G43250.1	-2.0811	0.236334	-0.791321	2.0569e-10	5.9203e-09
AT5G42380.1	-2.08158	0.236255	2.56905	2.6561e-43	5.93724e-41
AT5G64750.1	-2.10056	0.233168	-0.668685	7.03564e-12	2.33329e-10
AT5G51190.1	-2.13879	0.22707	2.89549	7.76576e-50	2.19122e-47
AT2G38470.1	-2.15098	0.22516	5.25845	7.47176e-68	3.6744e-65
AT1G58420.1	-2.37574	0.192678	1.47467	1.20173e-43	2.75789e-41
AT1G56240.1	-2.37643	0.192586	-0.555965	4.76277e-14	2.04431e-12
AT4G36410.1	-2.37744	0.192451	-0.107327	2.31803e-18	1.44036e-16
AT3G01830.1	-2.48294	0.178879	0.735423	4.84912e-29	5.49099e-27
AT1G14540.1	-2.55763	0.169854	-0.937079	2.78075e-13	1.10028e-11
AT5G47230.1	-2.59801	0.165166	3.61512	3.35047e-79	2.05958e-76
AT4G23810.1	-2.62189	0.162455	1.67845	1.43186e-48	3.91194e-46
AT3G29000.1	-2.63004	0.16154	1.1571	1.02589e-41	2.15337e-39
AT2G32470.1	-2.64357	0.160032	0.862009	1.29425e-37	2.2056e-35
AT4G01950.1	-2.69079	0.154878	0.0565355	8.4697e-25	7.88003e-23
AT5G08240.1	-2.83546	0.140101	-0.794221	8.71715e-16	4.36162e-14
AT3G55990.1	-2.93949	0.130355	-1.12835	8.19538e-13	3.04663e-11
AT1G65390.1	-3.06763	0.119276	-1.46727	8.65356e-11	2.59486e-09

## Sheet: Supplemental Table S2C
Supplemental Table S2. Genes differentially regulated by RN1 and 2,4-D treatments determined by RNAseq-based transcript proﬁling. A-B, List of all genes differentially regulated by RN1 (A) or 2,4-D (B) treatments compared to DMSO. C, List of all genes differentially regulated by both RN1 and 2,4-D treatments compared to DMSO. D, List of all genes regulated in an opposite manner by RN1 and 2,4-D t…
C, All genes regulated by both RN1 and 2,4-D treatments
	RN1 vs DMSO					2,4-D vs DMSO
AGI number	log2FC	FC	logCPM	P-value	FDR	log2FC	FC	logCPM	P-value	FDR	Encoded protein name/brief description
AT1G01720.1	1.94493	3.8502	3.93335	2.67033e-55	2.71793e-52	1.42943	2.69341	3.52694	2.86536e-43	6.3229e-41	ARABIDOPSIS NAC DOMAIN CONTAINING PROTEIN2 (ANAC2), ATAF1
AT1G10140.1	1.50471	2.83767	5.96901	2.39401e-63	3.76578e-60	0.613439	1.5299	5.3556	6.30461e-11	1.91723e-09	Uncharacterised conserved protein UCP031279
AT1G12740.2	1.00708	2.00984	3.33641	5.14561e-17	1.20317e-14	1.2971	2.45734	3.52052	1.45632e-24	1.32626e-22	CYTOCHROME P450, FAMILY 87, SUBFAMILY A, POLYPEPTIDE 2 (CYP87A2)
AT1G13360.1	0.755966	1.68876	4.90084	3.48699e-11	4.5365e-09	-0.739478	0.598956	4.13768	1.24299e-12	4.49462e-11	Hypothetical protein
AT1G17860.1	0.966376	1.95393	1.52882	7.51112e-10	8.43928e-08	1.1674	2.24607	1.64919	6.05928e-15	2.83403e-13	KUNITZ TRYPSIN INHIBITOR5 (KTI5)
AT1G19050.1	0.693604	1.61732	2.44543	7.69971e-08	6.53079e-06	0.62465	1.54184	2.39141	6.97211e-07	1.17421e-05	ARABIDOPSIS RESPONSE REGULATOR7 (ARR7)
AT1G21520.1	0.532758	1.44669	4.25492	1.96428e-07	1.58822e-05	1.42869	2.69202	4.83223	2.64109e-52	8.26517e-50	Hypothetical protein
AT1G21680.1	0.614906	1.53146	5.56211	3.86758e-12	5.67124e-10	1.95847	3.88648	6.49611	5.97761e-87	4.11546e-84	DPP6 N-terminal domain-like protein
AT1G23390.1	0.520945	1.4349	4.51767	3.22064e-07	2.47675e-05	-0.645045	0.639473	3.93467	2.92488e-11	9.20348e-10	KELCH DOMAIN-CONTAINING F-BOX PROTEIN (KFB)
AT1G27730.1	0.869164	1.8266	5.20069	3.87104e-09	3.82746e-07	-1.37758	0.384864	4.15839	2.99227e-37	4.90504e-35	SALT TOLERANCE ZINC FINGER (STZ), ZINC FINGER OF ARABIDOPSIS THALIANA10 (ZAT10)
AT1G28190.1	0.75105	1.68302	4.3224	1.55898e-07	1.2724e-05	-1.64441	0.319878	3.28517	6.60593e-38	1.17218e-35	PADRE protein up-regulated after infection by S. sclerotiorum
AT1G32920.1	0.799242	1.74019	7.04405	9.52723e-11	1.1775e-08	-0.971872	0.509844	6.17026	5.4034e-18	3.26327e-16	Hypothetical protein
AT1G44830.1	-1.36156	0.38916	0.18617	6.13063e-09	5.89324e-07	-1.10096	0.466205	0.233141	2.46726e-07	4.54673e-06	ERF TRANSCRIPTION FACTOR14 (ERF014)
AT1G48000.1	0.659333	1.57935	0.99991	0.000335645	0.0143399	-0.862925	0.549837	0.271085	6.9171e-05	0.000749258	MYB DOMAIN PROTEIN112 (MYB112)
AT1G50040.1	-0.528087	0.693474	3.79647	0.000132541	0.00628316	0.966393	1.95395	4.5816	1.47651e-18	9.27505e-17	Putative formin-like protein, domain of unknown function 1005 (DUF1005)
AT1G51090.1	1.44625	2.72499	2.1058	2.43865e-23	8.97787e-21	-1.24382	0.422254	0.734854	7.75157e-11	2.3407e-09	HEAVY METAL ASSOCIATED DOMAIN1 (HMAD1), HMA PROTEIN9 (HMAP9)
AT1G55390.1	-0.783006	0.581155	0.642505	0.000174671	0.0080381	-0.540631	0.68747	0.707872	0.0042842	0.0268731	Cysteine/Histidine-rich C1 domain family protein
AT1G55920.1	0.744785	1.67572	5.88919	3.23029e-13	5.17534e-11	1.28575	2.43808	6.2363	3.13445e-50	9.1441e-48	SERINE ACETYLTRANSFERASE1 (SAT1), SAT2;1, SAT5
AT1G59590.1	1.15139	2.22129	3.95971	5.82017e-12	8.25462e-10	-1.11194	0.46267	2.80921	4.998e-17	2.80213e-15	ZCF37
AT1G63840.1	2.69799	6.48896	4.60074	9.9068e-79	2.85696e-75	-0.600522	0.659515	2.42154	1.37832e-05	0.000176122	RING/U-box superfamily protein
AT1G64950.1	1.37759	2.59834	-0.455816	8.23812e-07	6.01452e-05	2.51323	5.70895	0.396239	7.95996e-27	8.25342e-25	CYTOCHROME P450, FAMILY 89, SUBFAMILY A, POLYPEPTIDE 5 (CYP89A5)
AT1G66090.1	1.22091	2.33094	4.48891	2.14399e-18	5.62084e-16	-1.11538	0.46157	3.28851	6.23167e-22	4.85337e-20	Disease resistance protein (TIR-NBS class)
AT1G66400.1	0.514621	1.42862	2.41021	0.000789266	0.0300808	-1.44487	0.367325	1.57291	7.43465e-17	4.03676e-15	CALMODULIN LIKE23 (CML23)
AT1G66830.1	1.34461	2.53961	1.3395	6.33736e-16	1.33726e-13	-0.787414	0.579382	0.191469	0.000202182	0.0019795	Leucine-rich repeat protein kinase family protein
AT1G68320.1	0.631841	1.54954	0.822457	0.00091322	0.0337638	-1.0493	0.483203	0.0612785	4.92619e-06	6.96138e-05	MYB DOMAIN PROTEIN62 (MYB62), BW62B, BW62C
AT1G68795.1	0.719032	1.64608	0.567801	0.000335222	0.0143399	-0.867896	0.547945	-0.180217	0.00064843	0.00541186	CLAVATA3/ESR-RELATED12 (CLE12)
AT1G69490.1	0.570568	1.48511	1.24864	0.000577027	0.023075	-1.54483	0.342735	0.364428	2.70836e-13	1.07411e-11	ARABIDOPSIS NAC DOMAIN CONTAINING PROTEIN29 (ANAC29), NAC-LIKE, ACTIVATED BY AP3/PI, NAP
AT1G69760.1	0.581278	1.49617	2.17305	3.60251e-05	0.00199151	-1.17346	0.443356	1.38364	9.0224e-13	3.32534e-11	Suppressor SRP40-like protein
AT1G70130.1	0.513619	1.42763	4.29509	0.000122329	0.0058633	-0.827113	0.563656	3.64829	2.19729e-14	9.74734e-13	L-TYPE LECTIN RECEPTOR KINASE V.2 (LECRK-V.2)
AT1G70140.1	0.954696	1.93817	6.15901	3.30522e-19	9.22424e-17	-0.561393	0.677648	5.33754	1.12228e-09	2.9718e-08	FORMIN8, FORMIN HOMOLOGUE8 (FH8)
AT1G70420.1	1.87884	3.67779	4.26865	3.87113e-34	2.91227e-31	-1.80712	0.285762	2.39935	2.03775e-34	2.9487e-32	Putative DNA ligase-like protein, domain of unknown function 1645 (DUF1645)
AT1G73190.1	0.877849	1.83763	0.360829	5.97109e-05	0.00310418	-1.74018	0.299332	-0.714937	1.77382e-08	3.97539e-07	ALPHA-TONOPLAST INTRINSIC PROTEIN (ALPHA-TIP), TIP3;1
AT1G75000.1	0.625262	1.54249	2.12715	1.23169e-05	0.000750418	-0.951148	0.517221	1.37972	2.38894e-09	6.06467e-08	ELO HOMOLOG3 (ELO3)
AT1G76600.1	0.624196	1.54135	4.81103	1.14037e-05	0.0007022	1.43844	2.71028	5.34085	1.32263e-47	3.44925e-45	PADRE protein up-regulated after infection by S. sclerotiorun
AT1G76680.2	1.18899	2.27993	4.93115	4.37487e-29	2.16281e-26	2.68921	6.44959	6.09816	1.03335e-175	2.96434e-172	12-OXOPHYTODIENOATE REDUCTASE1 (OPR1)
AT1G77450.1	0.766905	1.70162	0.962972	2.9858e-05	0.00169023	1.94603	3.85313	1.77041	3.17594e-36	4.96949e-34	NAC DOMAIN CONTAINING PROTEIN32 (NAC32)
AT1G78380.1	0.76218	1.69605	8.0526	8.35356e-16	1.70049e-13	1.32824	2.51097	8.4195	9.16765e-56	3.28736e-53	GLUTATHIONE S-TRANSFERASE TAU19 (GSTU19), GLUTATHIONE TRANSFERASE8 (GST8)
AT1G79160.1	0.632503	1.55025	6.15245	1.2982e-11	1.81151e-09	-0.614942	0.652956	5.51261	9.90101e-15	4.49647e-13	Filamentous hemagglutinin transporter
AT1G80820.1	0.509096	1.42316	5.18838	0.000213698	0.00967964	-0.871485	0.546584	4.52591	3.69138e-17	2.08315e-15	CINNAMOYL COA REDUCTASE2 (CCR2)
AT1G80920.1	0.900626	1.86688	3.17571	1.30966e-14	2.31235e-12	-0.568437	0.674347	2.3968	2.61561e-05	0.000316151	J8, DNA J PROTEIN C22 (DJC22), TRANSLOCON AT THE OUTER ENVELOPE MEMBRANE OF CHLOROPLASTS12 (TOC12)
AT2G01180.1	1.05651	2.07989	4.83898	8.62358e-15	1.57067e-12	-0.56149	0.677602	3.94927	2.16078e-08	4.77425e-07	LIPID PHOSPHATE PHOSPHATASE 1 (LPP1), PHOSPHATIDIC ACID PHOSPHATASE1 (PAP1)
AT2G02700.1	-0.642165	0.640751	4.00113	7.20177e-10	8.16136e-08	0.699844	1.62433	4.66137	2.92794e-12	1.01196e-10	Cysteine/Histidine-rich C1 domain family protein
AT2G05940.1	2.33699	5.05248	6.39753	4.1038e-68	8.876e-65	-0.619854	0.650737	4.51079	9.2946e-08	1.8452e-06	RPM1-INDUCED PROTEIN KINASE (RIPK)
AT2G15480.1	0.835415	1.78437	1.89206	1.84637e-08	1.69035e-06	2.07801	4.22226	2.77273	4.86156e-60	2.14557e-57	UDP-GLUCOSYL TRANSFERASE73B5 (UGT73B5)
AT2G15490.1	0.573194	1.48781	2.56261	0.000118688	0.00570461	1.48128	2.79197	3.1473	2.75469e-37	4.55902e-35	UDP-GLYCOSYLTRANSFERASE73B4 (UGT73B4)
AT2G19810.1	0.788607	1.72741	4.57889	1.02587e-10	1.24994e-08	-0.758204	0.591232	3.79024	5.24095e-13	2.01356e-11	OXIDATION-RELATED ZINC FINGER1 (OZF1), TANDEM ZINC FINGER2 (TZF2)
AT2G20562.1	1.04483	2.06313	2.47771	6.4813e-11	8.24603e-09	-0.661712	0.632128	1.55896	1.17589e-05	0.000152176	TAXIMIN2 (TAX2)
AT2G26110.1	0.725022	1.65293	3.59141	2.70966e-10	3.18948e-08	-0.582471	0.667819	2.91349	1.90269e-06	2.93977e-05	Bromodomain protein, domain of unknown function 761 (DUF761)
AT2G27310.1	0.576722	1.49146	2.77941	2.13464e-05	0.00123531	-0.876264	0.544776	2.07913	1.65442e-10	4.8101e-09	F-box family protein
AT2G27830.1	1.32617	2.50736	1.6464	2.42849e-17	5.83614e-15	-1.55749	0.339742	0.282597	2.22743e-12	7.77657e-11	Hypothetical protein
AT2G29420.1	1.05717	2.08084	5.30313	3.85044e-30	2.2208e-27	2.60582	6.08738	6.48924	4.94303e-196	2.83598e-192	GLUTATHIONE S-TRANSFERASE TAU7 (GSTU7), GLUTATHIONE S-TRANSFERASE25 (GST25)
AT2G29450.1	0.772467	1.70819	7.31504	5.92689e-17	1.36737e-14	0.559862	1.47413	7.17071	8.27253e-09	1.94784e-07	GLUTATHIONE S-TRANSFERASE TAU1 (GSTU1), GSTU5, AT103-1A
AT2G29470.1	1.54539	2.91884	3.04033	1.72517e-38	1.42146e-35	1.18825	2.27877	2.7732	3.69171e-22	2.94175e-20	GLUTATHIONE S-TRANSFERASE TAU3 (GSTU3), GLUTATHIONE S-TRANSFERASE21 (GST21)
AT2G30400.1	1.18247	2.26965	2.64226	1.13636e-20	3.70989e-18	0.576373	1.4911	2.24152	4.36104e-06	6.21891e-05	OVATE FAMILY PROTEIN2 (OFP2)
AT2G32800.1	1.03717	2.0522	2.82782	3.67841e-09	3.6579e-07	-0.83894	0.559054	1.85804	1.88036e-07	3.54489e-06	AP4.3A, L-TYPE LECTIN RECEPTOR KINASE S.2 (LECRK-S.2)
AT2G33310.2	0.614754	1.5313	5.30492	2.95664e-13	4.78119e-11	2.1415	4.41219	6.38619	1.13693e-158	2.44611e-155	AUXIN-INDUCED PROTEIN3, INDOLE-3-ACETIC ACID INDUCIBLE13 (IAA13)
AT2G33580.1	1.25006	2.37851	4.79361	1.28799e-21	4.45723e-19	-0.516956	0.698845	3.78827	7.6755e-06	0.000103535	LYSM-CONTAINING RECEPTOR-LIKE KINASE5 (LYK5)
AT2G35750.1	-2.11895	0.230214	1.96331	0.000910719	0.0337434	-2.0381	0.243484	1.95798	0.00134091	0.0101183	Transmembrane protein
AT2G36800.1	0.835307	1.78424	0.424313	0.000128962	0.00614721	1.00731	2.01016	0.511744	3.62652e-07	6.46836e-06	DON-GLUCOSYLTRANSFERASE1 (DOGT1), UDP-GLUCOSYL TRANSFERASE73C5 (UGT73C5)
AT2G36950.1	0.605091	1.52107	6.55588	1.84928e-09	1.93927e-07	0.843721	1.79467	6.68994	1.25486e-25	1.24287e-23	HEAVY METAL ASSOCIATED PROTEIN20 (HMAP20)
AT2G38240.1	0.626917	1.54426	1.74482	1.86522e-05	0.00108666	0.584897	1.49993	1.69893	0.000367688	0.00329961	JASMONATE-INDUCED OXYGENASE4 (JAO4), JASMONIC ACID OXIDASE4 (JOX4)
AT2G38470.1	0.545805	1.45983	6.27794	0.00041118	0.0171851	-2.15098	0.22516	5.25845	7.47176e-68	3.6744e-65	WRKY DNA-BINDING PROTEIN33 (WRKY33)
AT2G39210.1	0.500886	1.41508	8.72627	1.51326e-05	0.000906021	-0.655793	0.634727	8.14927	8.65443e-14	3.5894e-12	PICLORAM RESISTANT30 (PIC30)
AT2G39350.1	0.974944	1.96557	4.22697	1.42703e-11	1.97535e-09	-0.556201	0.680091	3.3942	7.8006e-08	1.56485e-06	ATP-BINDING CASSETTE G1 (ABCG1), WHITE BROWN COMPLEX1 (WBC1)
AT2G40095.1	1.60119	3.03393	4.1159	4.79765e-27	2.12856e-24	-0.752425	0.593605	2.76676	1.10369e-08	2.55675e-07	Alpha/beta hydrolase related protein
AT2G40140.1	0.617646	1.53437	7.23902	9.35263e-08	7.78022e-06	-1.04251	0.485484	6.45454	1.23112e-28	1.34969e-26	SALT-INDUCIBLE ZINC FINGER2 (SZF2) ,CZF1, ZFAR1, TANDEM ZINC FINGER10 (TZF10)
AT2G41230.1	0.891203	1.85472	4.07764	4.25452e-12	6.13466e-10	1.07987	2.11384	4.18875	3.22593e-18	1.97597e-16	ARGOS-LIKE2 (ARL2), ORGAN SIZE RELATED1 (OSR1)
AT2G44080.1	1.34532	2.54087	6.75279	1.04904e-33	7.56315e-31	-0.770107	0.586374	5.5819	1.12328e-11	3.67563e-10	ARGOS-LIKE (ARL)
AT2G44840.1	0.757184	1.69019	1.86124	1.97987e-06	0.000137636	-0.725711	0.604699	1.11376	1.83238e-05	0.00022739	ETHYLENE RESPONSIVE ELEMENT BINDING FACTOR13 (ERF13)
AT2G47440.1	-0.612823	0.653916	5.61861	8.52525e-10	9.45593e-08	0.586152	1.50124	6.20058	2.80247e-08	6.10584e-07	Tetratricopeptide repeat (TPR)-like superfamily protein
AT2G47730.1	0.724052	1.65181	4.45359	1.57091e-12	2.42692e-10	0.727849	1.65617	4.44111	1.12433e-16	5.9913e-15	GLUTATHIONE S-TRANSFERASE (CLASS PHI)5 (GSTF5), GLUTATHIONE S-TRANSFERASE PHI8 (GSTF8), GST6
AT2G47950.1	4.83888	28.6185	3.20727	2.98894e-193	2.58588e-189	1.59572	3.02244	0.364654	1.03271e-11	3.38571e-10	Myelin transcription factor-like protein
AT3G02140.1	0.945471	1.92582	0.258637	3.0328e-05	0.00170933	-0.815745	0.568115	-0.610454	0.00426268	0.0267576	ABI FIVE BINDING PROTEIN4 (AFP4), TWO OR MORE ABRES-CONTAINING GENE2 (TMAC2)
AT3G06490.1	0.729527	1.6581	1.01295	4.292e-05	0.00232804	1.18073	2.26691	1.28907	5.36132e-13	2.0461e-11	BOTRYTIS-SUSCEPTIBLE1 (BOS1), MYB DOMAIN PROTEIN108 (MYB108)
AT3G11840.1	0.535845	1.44979	2.19296	0.00039917	0.0167642	-0.774535	0.584577	1.55657	3.42061e-07	6.12648e-06	PLANT U-BOX24 (PUB24)
AT3G12910.1	1.03254	2.04562	0.286772	3.04764e-06	0.000205188	-0.995602	0.501527	-0.699542	0.000479588	0.00415806	NAC (No Apical Meristem) domain transcriptional regulator superfamily protein
AT3G13310.1	4.55401	23.4906	6.88488	1.43914e-281	2.49014e-277	1.63623	3.10853	4.30026	1.0283e-49	2.85468e-47	DNA J PROTEIN C66 (DJC66)
AT3G15630.1	0.527622	1.44155	3.91146	4.14853e-05	0.00226442	-0.602964	0.6584	3.341	5.39231e-09	1.29989e-07	Unknown protein
AT3G18710.1	0.583085	1.49805	1.42741	0.00075912	0.0290881	-1.03286	0.488741	0.684056	7.28326e-08	1.46963e-06	PLANT U-BOX29 (PUB29)
AT3G18950.1	1.25804	2.39171	2.7652	7.65882e-24	3.01183e-21	-0.739158	0.599089	1.66967	2.43319e-07	4.49356e-06	ABA-INDUCED WD40 REPEAT1 (AIW1)
AT3G19680.1	-0.987427	0.504376	5.66445	1.46479e-21	4.96965e-19	1.30728	2.47474	6.85705	3.42064e-36	5.30415e-34	Hypothetical protein, domain of unknown function 1005 (DUF1005)
AT3G27880.1	3.03489	8.19583	4.04596	2.49096e-106	1.4367e-102	1.06397	2.09067	2.47395	2.5834e-14	1.14014e-12	Hypothetical protein, domain of unknown function 1645 (DUF1645)
AT3G28340.1	0.892953	1.85697	2.78515	2.75811e-11	3.69951e-09	-1.18178	0.440806	1.79102	4.54803e-16	2.34373e-14	GALACTINOL SYNTHASE8 (GOLS8), GALACTURONOSYLTRANSFERASE-LIKE10 (GATL10)
AT3G44260.1	-0.540404	0.687578	4.12444	3.499e-05	0.00194049	-1.05008	0.48294	3.9233	1.41962e-21	1.07641e-19	CCR4-ASSOCIATED FACTOR1A (CAF1A)
AT3G49790.1	0.85098	1.80373	1.7023	9.18098e-09	8.68079e-07	-0.62515	0.648353	0.935662	0.000333541	0.00301994	Carbohydrate-binding protein
AT3G50060.1	-0.640347	0.641558	4.67849	1.03319e-07	8.51303e-06	-1.38232	0.383602	4.41746	7.29268e-37	1.18417e-34	MYB DOMAIN PROTEIN77 (MYB77)
AT3G50260.1	0.827925	1.77513	0.806954	6.87343e-05	0.00351867	-0.981656	0.506398	-0.0538798	5.97763e-05	0.000662078	COOPERATIVELY REGULATED BY ETHYLENE AND JASMONATE1 (CEJ1), DREB AND EAR MOTIF PROTEIN1 (DEAR1)
AT3G51680.1	0.556206	1.4704	3.61998	6.9254e-06	0.000437337	-0.653763	0.63562	3.0089	1.44706e-08	3.30767e-07	SHORT-CHAIN DEHYDROGENASE/REDUCTASE2 (SDR2)
AT3G55880.2	1.29031	2.44581	0.740344	7.21659e-10	8.16136e-08	0.769113	1.70422	0.395446	0.000306089	0.00279937	SULPHATE UTILIZATION EFFICIENCY4 (SUE4)
AT3G62100.1	1.22099	2.33106	4.80333	3.12721e-29	1.6397e-26	2.73539	6.65938	5.98756	1.61026e-192	6.92896e-189	INDOLE-3-ACETIC ACID INDUCIBLE30 (IAA30)
AT4G01870.1	0.72399	1.65174	3.08119	1.79686e-09	1.90743e-07	1.70986	3.27129	3.7505	6.4677e-56	2.42004e-53	tolB protein-like protein
AT4G05070.1	0.627504	1.54489	2.26979	1.98066e-06	0.000137636	-0.689013	0.620278	1.61245	3.4333e-06	5.02072e-05	WOUND-INDUCED POLYPEPTIDE2 (WIP2)
AT4G11170.1	0.527014	1.44094	1.70787	0.000502583	0.0207052	-1.06787	0.477023	0.984906	1.16207e-09	3.06301e-08	RESISTANCE METHYLATED GENE1 (RMG1)
AT4G11480.1	1.08403	2.11995	0.49619	2.69119e-07	2.12629e-05	-0.838299	0.559303	-0.47266	0.00127806	0.00969919	CYSTEINE-RICH RLK (RECEPTOR-LIKE PROTEIN KINASE)32 (CRK32)
AT4G14560.1	0.677058	1.59888	5.54806	4.4211e-13	6.9544e-11	1.69238	3.23188	6.23626	4.59294e-96	3.59335e-93	INDOLE-3-ACETIC ACID INDUCIBLE1 (IAA1), AUXIN RESISTANT5 (AXR5)
AT4G18080.1	-1.07139	0.475859	-0.823385	0.000852669	0.0322134	-2.02801	0.245194	-1.08863	5.78367e-09	1.38364e-07	Transmembrane protein
AT4G20860.1	0.748293	1.6798	3.33433	4.316e-06	0.00028149	-1.03478	0.488091	2.47598	6.84027e-14	2.88565e-12	BERBERINE BRIDGE ENZYME22 (BBE22), CELLODEXTRIN OXIDASE, CELLOX
AT4G21390.1	0.697513	1.62171	4.26241	2.07908e-12	3.15564e-10	-0.564475	0.676201	3.60379	3.0013e-08	6.51429e-07	B120
AT4G21680.1	-0.620544	0.650426	7.3633	1.04647e-10	1.25743e-08	0.563432	1.47778	7.93526	1.1562e-09	3.05221e-08	NITRATE TRANSPORTER1.8 (NRT1.8), NRT1/PTR FAMILY7.2 (NPF7.2)
AT4G21990.1	0.537339	1.45129	5.28777	1.06713e-08	9.98085e-07	2.43407	5.40416	6.65726	1.17015e-178	4.02814e-175	APS REDUCTASE3 (APR3), PAPS REDUCTASE HOMOLOG26 (PRH26)
AT4G23190.1	0.734146	1.66341	4.59844	9.17827e-10	1.00514e-07	-0.723664	0.605558	3.85538	1.6696e-13	6.74583e-12	CYSTEINE-RICH RLK (RECEPTOR-LIKE PROTEIN KINASE)11 (CRK11), RECEPTOR LIKE PROTEIN KINASE3 (RLK3)
AT4G23700.1	0.53528	1.44922	4.78469	4.17482e-07	3.16154e-05	-1.0045	0.498442	4.06408	9.12894e-21	6.54697e-19	CATION/H+ EXCHANGER17 (CHX17)
AT4G24160.1	0.531339	1.44527	5.40147	4.49038e-08	3.86552e-06	0.722888	1.65048	5.50297	1.45446e-12	5.18305e-11	Soluble lysophosphatidic acid acyltransferase
AT4G24570.1	-0.514046	0.700256	5.40022	3.81252e-05	0.00210089	-1.03862	0.486793	5.19166	2.33467e-24	2.05022e-22	DICARBOXYLATE CARRIER2 (DIC2), PLANT UNCOUPLING MITOCHONDRIAL PROTEIN 4 (UCP4)
AT4G25810.1	0.775301	1.71155	7.54187	1.06919e-11	1.50408e-09	-0.509832	0.702304	6.85613	4.28319e-08	9.02354e-07	XYLOGLUCAN ENDOTRANSGLUCOSYLASE/HYDROLASE23 (XTH23), XYLOGLUCAN ENDOTRANSGLYCOSYLASE6 (XTR6)
AT4G27280.1	-0.736275	0.600287	6.08305	7.81727e-10	8.7266e-08	-1.70799	0.306086	5.77536	1.25717e-52	4.0071e-50	CA2+-DEPENDENT MODULATOR OF ICR1, CMI1
AT4G36030.1	0.668839	1.58979	2.21574	4.44483e-06	0.000288048	-0.55746	0.679497	1.58399	0.000160192	0.00161053	ARMADILLO REPEAT ONLY3 (ARO3)
AT4G36040.1	1.61238	3.05756	1.88528	2.6357e-27	1.20015e-24	-1.01494	0.494849	0.46771	6.74122e-07	1.1409e-05	DNA J PROTEIN C23 (DJC23), DNAJ11 (J11)
AT4G37790.1	0.543102	1.4571	5.1249	1.95056e-09	2.02099e-07	1.0343	2.04812	5.42048	6.10936e-35	9.22407e-33	ABA INSENSITIVE GROWTH1 (ABIG1), HAT22
AT4G38400.1	-0.506416	0.703969	6.07496	6.83326e-07	5.01e-05	0.738727	1.6687	6.7075	2.78794e-14	1.22727e-12	EXPANSIN-LIKE A2 (EXPL2), HEXP BETA2.2, EXLA2
AT5G01100.1	1.1973	2.2931	3.29458	7.42825e-16	1.54857e-13	-0.701378	0.614985	2.26037	6.76388e-08	1.36965e-06	FRIABLE1 (FRB1)
AT5G03210.1	1.03339	2.04683	2.90489	1.00039e-16	2.24802e-14	-0.925921	0.526344	1.8952	1.70384e-09	4.39678e-08	DBP-INTERACTING PROTEIN2 (DIP2)
AT5G04340.1	1.38393	2.60978	1.43042	1.94771e-12	2.98241e-10	-0.696586	0.617031	0.283257	0.000836484	0.00670277	ZINC FINGER OF ARABIDOPSIS THALIANA6 (ZAT6), COLD INDUCED ZINC FINGER PROTEIN2 (CZF2)
AT5G06740.1	1.0475	2.06694	0.432681	8.78502e-07	6.38686e-05	-0.762878	0.58932	-0.479289	0.00712912	0.0413431	L-TYPE LECTIN RECEPTOR KINASE S.5 (LECRK-S.5)
AT5G07870.1	0.735731	1.66524	1.47928	1.16531e-05	0.000715015	3.7274	13.2453	3.85852	1.27441e-150	2.43723e-147	HXXXD-type acyl-transferase family protein
AT5G08790.1	0.512428	1.42645	8.3327	1.86641e-08	1.69971e-06	1.24132	2.36415	8.78987	9.88395e-60	4.25306e-57	ARABIDOPSIS NAC DOMAIN CONTAINING PROTEIN81 (ANAC081), ATAF2
AT5G10695.1	1.48896	2.80687	6.14103	3.35221e-32	2.24679e-29	-0.734824	0.600891	4.87757	6.81438e-12	2.26427e-10	Methionyl-tRNA synthetase
AT5G12030.1	0.586054	1.50114	3.91469	4.33626e-07	3.26219e-05	0.899199	1.86503	4.0959	1.29148e-10	3.81941e-09	HEAT SHOCK PROTEIN17.6A (HSP17.6A)
AT5G13190.1	0.933254	1.90958	6.43931	2.30236e-25	9.26459e-23	-0.513886	0.700334	5.65046	3.95579e-10	1.11072e-08	GSH-INDUCED LITAF DOMAIN PROTEIN (GILP)
AT5G13200.1	0.76642	1.70104	6.11345	1.17001e-15	2.35404e-13	-0.579511	0.669191	5.40515	2.97615e-12	1.02656e-10	GEM-RELATED5 (GER5)
AT5G16080.1	0.675963	1.59766	2.61299	1.88093e-07	1.52797e-05	-0.730214	0.602815	1.90732	7.32142e-08	1.4756e-06	CARBOXYESTERASE17 (CXE17)
AT5G16960.1	0.661598	1.58183	0.941841	0.000256467	0.0114372	2.14687	4.42867	1.97794	3.19729e-45	7.6433e-43	Zinc-binding dehydrogenase family protein
AT5G16980.2	0.949713	1.93149	2.4481	2.57625e-12	3.84283e-10	2.63099	6.19449	3.71984	2.23673e-112	2.26463e-109	Zinc-binding dehydrogenase family protein
AT5G20250.4	0.858132	1.81269	3.47565	7.08653e-10	8.12042e-08	-0.541429	0.68709	2.73003	1.40308e-05	0.00017863	DARK INDUCIBLE10 (DIN10), RAFFINOSE SYNTHASE6 (RS6)
AT5G27420.1	3.20903	9.2473	3.44322	6.93273e-82	2.39914e-78	-1.08895	0.470103	0.674231	4.64432e-08	9.72481e-07	ARABIDOPSIS TOXICOS EN LEVADURA31 (ATL31), CARBON/NITROGEN INSENSITIVE1 (CNI1)
AT5G37490.1	1.23719	2.35739	0.753127	5.22482e-09	5.10763e-07	-1.58234	0.33394	-0.528081	6.04537e-08	1.23725e-06	Plant U-box type E3 ubiquitin ligase (PUB), CMPG5
AT5G40170.1	0.557386	1.4716	3.34588	0.000123138	0.00588578	-0.517238	0.698708	2.79693	0.000289743	0.00268699	RECEPTOR LIKE PROTEIN54 (RLP54)
AT5G47070.1	0.578277	1.49307	4.95482	5.02594e-10	5.79759e-08	-0.776599	0.583741	4.28696	4.88254e-18	2.95909e-16	PBS1-LIKE19 (PBL19)
AT5G47220.1	1.1194	2.17257	4.96152	1.83582e-18	4.88695e-16	-1.81926	0.283367	3.64362	2.61841e-24	2.28772e-22	ETHYLENE RESPONSIVE ELEMENT BINDING FACTOR2 (ERF2)
AT5G47230.1	0.934735	1.91154	4.9467	3.46954e-11	4.5365e-09	-2.59801	0.165166	3.61512	3.35047e-79	2.05958e-76	ETHYLENE RESPONSIVE ELEMENT BINDING FACTOR5 (ERF5)
AT5G48400.2	0.884847	1.84657	3.48118	1.6871e-10	1.99945e-08	-0.839563	0.558813	2.60665	8.13616e-10	2.19842e-08	GLUTAMATE RECEPTOR1.2 (GLR1.2)
AT5G48410.1	0.939752	1.9182	0.900625	2.7022e-06	0.000184079	-0.695559	0.61747	0.0676992	0.00230565	0.0159057	GLUTAMATE RECEPTOR1.3 (GLR1.3)
AT5G49620.2	0.50017	1.41438	4.99259	3.28003e-06	0.000219129	-1.09892	0.466865	4.26068	3.8622e-25	3.71375e-23	MYB DOMAIN PROTEIN78 (MYB78)
AT5G52050.1	0.666722	1.58746	2.18283	0.000134973	0.0063463	-1.79661	0.28785	1.17806	5.24746e-21	3.84338e-19	DETOXIFICATION EFFLUX CARRIER50 (DTX50)
AT5G52760.1	0.653568	1.57305	0.736961	0.000541808	0.0221264	-1.26567	0.415905	-0.111202	1.77465e-07	3.36032e-06	Copper transport protein family
AT5G53110.1	0.509981	1.42403	2.43535	8.23748e-05	0.00415549	-0.563618	0.676603	1.89898	0.000145242	0.001474	ARABIDOPSIS TOXICOS EN LEVADURA 96 (ATL96)
AT5G53830.1	0.679386	1.60146	6.58238	1.81952e-09	1.9197e-07	-0.702611	0.614459	5.88066	2.11487e-13	8.46538e-12	MPK3/6-TARGETED VQP3 (MVQ3)
AT5G54240.1	-0.504095	0.705103	2.84642	6.34713e-05	0.00327834	0.516217	1.4302	3.33915	1.38243e-06	2.189e-05	Putative membrane lipoprotein lipic attachment site-like protein, domain of unknown function 1223 (DUF1223)
AT5G55970.1	1.19298	2.28625	1.53953	6.8703e-14	1.16546e-11	-0.832219	0.561665	0.473332	2.18289e-05	0.000267225	DROUGHT-RESPONSIVE RING PROTEIN1 (DDR1)
AT5G59820.1	1.52501	2.87789	6.08104	2.01101e-28	9.66568e-26	-0.537098	0.689156	4.86855	9.61888e-07	1.58279e-05	RESPONSIVE TO HIGH LIGHT41 (RHL41), ZINC FINGER OF ARABIDOPSIS THALIANA12 (ZAT12)
AT5G61590.1	0.597071	1.51264	1.16892	0.000577441	0.023075	1.74232	3.34572	1.94056	6.27796e-33	8.50836e-31	DECREASE WAX BIOSYNTHESIS (DEWAX), ERF107
AT5G62020.1	1.76889	3.40792	1.68825	1.69157e-29	9.14666e-27	-0.894509	0.53793	0.19263	2.81068e-05	0.000336656	HEAT SHOCK TRANSCRIPTION FACTOR B2A (HSFB2A)
AT5G63790.1	0.812611	1.75639	4.86615	3.23992e-16	7.00754e-14	1.90644	3.74884	5.63466	4.37513e-112	4.18359e-109	NAC DOMAIN CONTAINING PROTEIN102 (NAC102)
AT5G65207.1	0.514142	1.42814	1.82992	0.000542195	0.0221264	-0.895891	0.537415	1.17264	1.03625e-07	2.03839e-06	Hypothetical protein

## Sheet: Supplemental Table S2D
Supplemental Table S2. Genes differentially regulated by RN1 and 2,4-D treatments determined by RNAseq-based transcript proﬁling. A-B, List of all genes differentially regulated by RN1 (A) or 2,4-D (B) treatments compared to DMSO. C, List of all genes differentially regulated by both RN1 and 2,4-D treatments compared to DMSO. D, List of all genes regulated in an opposite manner by RN1 and 2,4-D t…
D, All genes regulated in an opposite manner by RN1 and 2,4-D treatments
AGI number	log2FC RN1	log2FC 2,4-D	Encoded protein name	Brief description
AT5G27420.1	3.20903	-1.08895	ARABIDOPSIS TOXICOS EN LEVADURA 31 (ATL31), CARBON/NITROGEN INSENSITIVE 1 (CNI1)	A RING type ubiquitin ligase that functions in the Carbon/Nitrogen response for growth phase transition in Arabidopsis seedlings
AT1G63840.1	2.69799	-0.600522		RING/U-box superfamily protein
AT2G05940.1	2.33699	-0.619854	RPM1-INDUCED PROTEIN KINASE (RIPK)	Receptor-like cytoplasmic kinase that phosphorylates the host target RIN4, leading to the activation of a plant innate immune receptor RPM1
AT1G70420.1	1.87884	-1.80712		Putative DNA ligase-like protein, contains domain of unknown function 1645 (DUF1645)
AT5G62020.1	1.76889	-0.894509	HEAT SHOCK TRANSCRIPTION FACTOR B2A (HSFB2A)	Member of heat stress transcription factor (Hsf) family
AT4G36040.1	1.61238	-1.01494	DNA J PROTEIN C23 (DJC23), DNAJ11 (J11)	Chaperone DnaJ-domain superfamily protein
AT2G40095.1	1.60119	-0.752425		Alpha/beta hydrolase related protein
AT5G59820.1	1.52501	-0.537098	RESPONSIVE TO HIGH LIGHT41 (RHL41), ZINC FINGER OF ARABIDOPSIS THALIANA12 (ZAT12)	Zinc finger protein involved in high light and cold acclimation, putative transcription factor
AT5G10695.1	1.48896	-0.734824		Methionyl-tRNA synthetase
AT1G51090.1	1.44625	-1.24382	HEAVY METAL ASSOCIATED DOMAIN1 (HMAD1)	Heavy metal associated domain containing protein involved in plant immunity
AT5G04340.1	1.38393	-0.696586	ZINC FINGER OF ARABIDOPSIS THALIANA6 (ZAT6), COLD INDUCED ZINC FINGER PROTEIN2 (CZF2)	C2H2 zinc finger transcription factor that coordinately activates phytochelatin-synthesis related gene expression
AT2G44080.1	1.34532	-0.770107	ARGOS-LIKE (ARL)	A gene similar to ARGOS, involved in cell expansion-dependent organ growth, upregulated by brassinosteroid
AT1G66830.1	1.34461	-0.787414		Leucine-rich repeat protein kinase family protein
AT2G27830.1	1.32617	-1.55749		Hypothetical protein
AT3G18950.1	1.25804	-0.739158	ABA-INDUCED WD40 REPEAT1 (AIW1)	Transducin/WD40 repeat-like superfamily protein
AT2G33580.1	1.25006	-0.516956	LYSM-CONTAINING RECEPTOR-LIKE KINASE5 (LYK5)	Putative LysM-containing receptor-like kinase
AT5G37490.1	1.23719	-1.58234	CMPG5	Plant U-box type E3 ubiquitin ligase (PUB)
AT1G66090.1	1.22091	-1.11538		Disease resistance protein (TIR-NBS class)
AT5G01100.1	1.1973	-0.701378	FRIABLE1 (FRB1)	O-fucosyltransferase family protein
AT5G55970.1	1.19298	-0.832219	DDR1, DROUGHT-RESPONSIVE RING PROTEIN 1	Drought-induced gene encoding an ER-localized RING-type E3 Ub ligase
AT1G59590.1	1.15139	-1.11194	ZCF37
AT5G47220.1	1.1194	-1.81926	ETHYLENE RESPONSIVE ELEMENT BINDING FACTOR2 (ERF2)	Member of subfamily B-3 of ERF/AP2 transcription factor family (ATERF-2), contains one AP2 domain, functions as activator of GCC box–dependent transcription
AT4G11480.1	1.08403	-0.838299	CYSTEINE-RICH RLK (RECEPTOR-LIKE PROTEIN KINASE)32 (CRK32)	Cysteine-rich receptor-like protein kinase
AT2G01180.1	1.05651	-0.56149	LIPID PHOSPHATE PHOSPHATASE1 (LPP1), PHOSPHATIDIC ACID PHOSPHATASE1 (PAP1)	Phosphatidate phosphatase
AT5G06740.1	1.0475	-0.762878	L-TYPE LECTIN RECEPTOR KINASE S.5 (LECRK-S.5)	Concanavalin A-like lectin protein kinase family protein
AT2G20562.1	1.04483	-0.661712	TAXIMIN2 (TAX2)	Putative signalling peptide with similarity to TAX1
AT2G32800.1	1.03717	-0.83894	AP4.3A, L-TYPE LECTIN RECEPTOR KINASE S.2 (LECRK-S.2)	Protein kinase family protein
AT5G03210.1	1.03339	-0.925921	DBP-INTERACTING PROTEIN2 (DIP2)	Small polypeptide contributing to resistance to potyvirus
AT3G12910.1	1.03254	-0.995602		NAC (No Apical Meristem) domain transcriptional regulator superfamily protein
AT2G39350.1	0.974944	-0.556201	ATP-BINDING CASSETTE G1 (ABCG1), WHITE BROWN COMPLEX1 (WBC1)	Belongs to a clade of five Arabidopsis thaliana ABCG half-transporters
AT1G70140.1	0.954696	-0.561393	FORMIN8, FORMIN HOMOLOGUE8 (FH8)	Group I formin, binds to F-actin barbed ends, has severing actin filaments activity, binds profilin
AT3G02140.1	0.945471	-0.815745	ABI FIVE BINDING PROTEIN4 (AFP4), TWO OR MORE ABRES-CONTAINING GENE2 (TMAC2)	Acts in the nucleus and is an important negative regulator of ABA and salt stress responses
AT5G48410.1	0.939752	-0.695559	GLUTAMATE RECEPTOR1.3 (GLR1.3)	Putative ligand-gated ion channel subunit family member
AT5G47230.1	0.934735	-2.59801	ETHYLENE RESPONSIVE ELEMENT BINDING FACTOR5 (ERF5)	Member of subfamily B-3 of ERF/AP2 transcription factor family (ATERF-5), contains one AP2 domain
AT5G13190.1	0.933254	-0.513886	GSH-INDUCED LITAF DOMAIN PROTEIN (GILP)	Plasma membrane localized LITAF domain protein that interacts with LSD1 and acts as a negative regulator of hypersensitive cell death
AT1G80920.1	0.900626	-0.568437	J8, DNA J PROTEIN C22 (DJC22), TRANSLOCON AT THE OUTER ENVELOPE MEMBRANE OF CHLOROPLASTS12 (TOC12)	Nuclear encoded soluble protein found in the chloroplast stroma, negatively regulated by light and has rapid turnover in darkness
AT3G28340.1	0.892953	-1.18178	GALACTINOL SYNTHASE8 (GOLS8), GALACTURONOSYLTRANSFERASE-LIKE10 (GATL10)	Protein with putative galacturonosyltransferase activity
AT5G48400.2	0.884847	-0.839563	GLUTAMATE RECEPTOR1.2 (GLR1.2)	Member of putative ligand-gated ion channel subunit family
AT1G73190.1	0.877849	-1.74018	ALPHA-TONOPLAST INTRINSIC PROTEIN (ALPHA-TIP), TIP3;1	Moves to the protein storage vacuole in a Golgi-independent manner
AT1G27730.1	0.869164	-1.37758	SALT TOLERANCE ZINC FINGER (STZ), ZINC FINGER OF ARABIDOPSIS THALIANA10 (ZAT10)	Related to Cys2/His2-type zinc-finger proteins found in higher plants, localized to the nucleus, acts as a transcriptional repressor
AT5G20250.4	0.858132	-0.541429	DARK INDUCIBLE10 (DIN10), RAFFINOSE SYNTHASE6 (RS6)	Member of glycosyl hydrolase family 36
AT3G49790.1	0.85098	-0.62515		Carbohydrate-binding protein
AT3G50260.1	0.827925	-0.981656	COOPERATIVELY REGULATED BY ETHYLENE AND JASMONATE1 (CEJ1), DREB AND EAR MOTIF PROTEIN1 (DEAR1)	Member of the DREB subfamily A-5 of ERF/AP2 transcription factor family, contains one AP2 domain, involved in defense and freezing stress responses
AT1G32920.1	0.799242	-0.971872		Hypothetical protein
AT2G19810.1	0.788607	-0.758204	OXIDATION-RELATED ZINC FINGER1 (OZF1), TANDEM ZINC FINGER2 (TZF2)	Plasma membrane protein involved in oxidative stress
AT4G25810.1	0.775301	-0.509832	XYLOGLUCAN ENDOTRANSGLUCOSYLASE/HYDROLASE23 (XTH23), XYLOGLUCAN ENDOTRANSGLYCOSYLASE6 (XTR6)	Xyloglucan endotransglycosylase-related protein
AT5G13200.1	0.76642	-0.579511	GEM-RELATED5 (GER5)	Protein with unknown function involved in hormone mediated regulation of seed germination/dormancy
AT2G44840.1	0.757184	-0.725711	ETHYLENE RESPONSIVE ELEMENT BINDING FACTOR13 (ERF13)	Member of subfamily B-3 of ERF/AP2 transcription factor family (ATERF-2), contains one AP2 domain
AT1G13360.1	0.755966	-0.739478		Hypothetical protein
AT1G28190.1	0.75105	-1.64441		PADRE protein up-regulated after infection by S. sclerotiorum
AT4G20860.1	0.748293	-1.03478	BERBERINE BRIDGE ENZYME22 (BBE22)	Involved in the generation of H2O2 from reduced compounds
AT4G23190.1	0.734146	-0.723664	CYSTEINE-RICH RLK (RECEPTOR-LIKE PROTEIN KINASE)11 (CRK11), RECEPTOR LIKE PROTEIN KINASE3 (RLK3)	Putative receptor-like protein kinase
AT2G26110.1	0.725022	-0.582471		Bromodomain protein of unknown function, contains domain of unknown function 761 (DUF761)
AT1G68795.1	0.719032	-0.867896	CLAVATA3/ESR-RELATED12 (CLE12)	Putative ligand homologous to the CLAVATA3 gene, consists of a single exon
AT4G21390.1	0.697513	-0.564475	B120	S-locus lectin protein kinase family protein
AT5G53830.1	0.679386	-0.702611	MPK3/6-TARGETED VQP3 (MVQ3)	VQ motif-containing protein
AT5G16080.1	0.675963	-0.730214	CARBOXYESTERASE17 (CXE17)
AT4G36030.1	0.668839	-0.55746	ARMADILLO REPEAT ONLY3 (ARO3)	Armadillo repeat protein
AT5G52050.1	0.666722	-1.79661	DETOXIFICATION EFFLUX CARRIER50 (DTX50)	MATE efflux family protein
AT1G48000.1	0.659333	-0.862925	MYB DOMAIN PROTEIN112 (MYB112)	Putative transcription factor
AT5G52760.1	0.653568	-1.26567		Copper transport protein family
AT1G79160.1	0.632503	-0.614942		Filamentous hemagglutinin transporter
AT1G68320.1	0.631841	-1.0493	MYB DOMAIN PROTEIN62 (MYB62), BW62B, BW62C	Putative transcription factor of the R2R3-MYB transcription family, involved in regulation of phosphate starvation responses and gibberellic acid biosynthesis
AT4G05070.1	0.627504	-0.689013	WOUND-INDUCED POLYPEPTIDE2 (WIP2)	Member of the wound-induced polypeptide (WIP) family
AT1G75000.1	0.625262	-0.951148		ELO family protein
AT2G40140.1	0.617646	-1.04251	SALT-INDUCIBLE ZINC FINGER2 (SZF2) ,CZF1, ZFAR1, TANDEM ZINC FINGER10 (TZF10)	Zinc finger (CCCH-type) family protein
AT3G18710.1	0.583085	-1.03286	PLANT U-BOX29 (PUB29)	Protein containing a U-box and an ARM domain, has E3 ubiquitin ligase activity based on in vitro assays
AT1G69760.1	0.581278	-1.17346		Suppressor SRP40-like protein
AT5G47070.1	0.578277	-0.776599	PBS1-LIKE19 (PBL19)	Member of the RLCK VII-4 subfamily of receptor-like cytoplasmic kinases that has been shown to phosphorylate MAPKKK5 Ser-599 and MEKK1 Ser-603
AT2G27310.1	0.576722	-0.876264		F-box family protein
AT1G69490.1	0.570568	-1.54483	ARABIDOPSIS NAC DOMAIN CONTAINING PROTEIN29 (ANAC29), NAC-LIKE, ACTIVATED BY AP3/PI, NAP	Member of the NAC transcription factor gene family, expressed in floral primordia and upregulated by AP3 and PI
AT5G40170.1	0.557386	-0.517238	RECEPTOR LIKE PROTEIN54 (RLP54)
AT3G51680.1	0.556206	-0.653763	SHORT-CHAIN DEHYDROGENASE/REDUCTASE2 (SDR2)	NAD(P)-binding Rossmann-fold superfamily protein
AT2G38470.1	0.545805	-2.15098	WRKY DNA-BINDING PROTEIN33 (WRKY33)	Member of the plant WRKY transcription factor family
AT3G11840.1	0.535845	-0.774535	PLANT U-BOX24 (PUB24)	U-box-domain-containing E3 ubiquitin ligase that acts as a negative regulator of PAMP-triggered immunity
AT4G23700.1	0.53528	-1.0045	CATION/H+ EXCHANGER17 (CHX17)	Member of putative Na+/H+ antiporter family
AT3G15630.1	0.527622	-0.602964		Unknown protein
AT4G11170.1	0.527014	-1.06787	RESISTANCE METHYLATED GENE1 (RMG1)	NB-LRR disease resistance protein with a Toll/interleukin-1 receptor (TIR) domain at its N terminus
AT1G23390.1	0.520945	-0.645045	KELCH DOMAIN-CONTAINING F-BOX PROTEIN (KFB)	The N terminus contains a typical F-box motif but the C-terminal domain only consists of one predicted kelch motif
AT1G66400.1	0.514621	-1.44487	CALMODULIN LIKE23 (CML23)	Regulates nitric oxide levels and transition to flowering
AT5G65207.1	0.514142	-0.895891		Hypothetical protein
AT1G70130.1	0.513619	-0.827113	L-TYPE LECTIN RECEPTOR KINASE V.2 (LECRK-V.2)	Concanavalin A-like lectin protein kinase family protein
AT5G53110.1	0.509981	-0.563618	ARABIDOPSIS TOXICOS EN LEVADURA 31 (ATL96)	RING/U-box superfamily protein
AT1G80820.1	0.509096	-0.871485	CINNAMOYL COA REDUCTASE (CCR2)	Cinnamoyl CoA reductase isoform, involved in lignin biosynthesis
AT2G39210.1	0.500886	-0.655793	PICLORAM RESISTANT30 (PIC30)	Major facilitator superfamily transmembrane transporter
AT5G49620.2	0.50017	-1.09892	MYB DOMAIN PROTEIN78 (MYB78)	Member of the R2R3 factor gene family
AT5G54240.1	-0.504095	0.516217		Putative membrane lipoprotein lipid attachment site-like protein containing a domain of unknown function 1223 (DUF1223)
AT4G38400.1	-0.506416	0.738727	EXPANSIN-LIKE A2 (EXPL2), HEXP BETA2.2, EXLA2	Member of EXPANSIN-LIKE proteins
AT1G50040.1	-0.528087	0.966393		Putative formin-like protein containing a domain of unknown function 1005 (DUF1005)
AT2G47440.1	-0.612823	0.586152		Tetratricopeptide repeat (TPR)-like superfamily protein
AT4G21680.1	-0.620544	0.563432	NITRATE TRANSPORTER1.8 (NRT1.8), NRT1/ PTR FAMILY7.2 (NPF7.2)	Nitrate transporter, functions in nitrate removal from the xylem sap
AT2G02700.1	-0.642165	0.699844		Cysteine/Histidine-rich C1 domain family protein
AT3G19680.1	-0.987427	1.30728		Hypothetical protein containing a domain of unknown function 1005 (DUF1005)
